# Supplementary material for: Analysis of Hub Genes Involved in Distinction Between Aged and Fetal Bone Marrow Mesenchymal Stem Cells by Robust Rank Aggregation and Multiple Functional Annotation Methods
Source: Front Genet. 2020 Dec 14;11:573877. doi: 10.3389/fgene.2020.573877 (PMC7793715; doi:10.3389/fgene.2020.573877)
Supplement: Supplementary Table 1 — The full list of up- and down-regulated genes integrated by RRA method. [file Table_1.XLSX]

## Sheet: Sheet1
up-regulated geneName	Pvalue	adjPvalue	logFC		down-regulated geneName	Pvalue	adjPvalue	logFC
AKR1C3	4.23804e-07	0.0101272	4.00461		PMAIP1	1.30328e-05	0.0474556	-3.67666
FMO3	4.79494e-06	0.0446379	3.84946		FBN2	2.01745e-06	0.0446379	-3.44888
CFD	1.57228e-05	0.0496234	3.50104		IGF2BP3	4.79459e-05	0.0818368	-3.41986
TMEM140	5.60402e-06	0.0446379	3.38495		OGN	0.000167389	0.178552	-3.37001
PNMA2	0.000144335	0.0985375	3.36415		SCD	4.0489e-06	0.0446379	-3.36289
HLA-DPA1	8.74367e-05	0.0803611	3.2052		CLDN1	5.60402e-06	0.0446379	-3.20863
SFRP4	0.000201745	0.102116	3.15009		TMSB15A	1.21922e-05	0.0474556	-3.15341
PDE1A	1.66755e-05	0.0496234	3.1421		NNAT	3.02932e-05	0.0723391	-3.10508
IFI27	1.57228e-05	0.0496234	3.13648		RRM2	0.000502145	0.235279	-2.9702
ENTPD1	0.000167389	0.0985375	3.0881		HAPLN1	8.75628e-06	0.0474556	-2.89988
COMP	0.000167389	0.0985375	3.02684		RGS2	3.43281e-05	0.0723391	-2.85986
LY96	2.298e-05	0.0499209	3.01585		HIST1H3B	0.00033477	0.216207	-2.84516
KRTAP1-1	0.000644606	0.151015	2.89168		SERPINB7	0.00117157	0.296327	-2.7902
IRX3	3.43281e-05	0.0585932	2.87535		CDC20	0.000253445	0.201878	-2.78203
KCNMB1	2.90043e-05	0.0577572	2.87461		F2RL2	3.93542e-05	0.0723391	-2.75235
PTGES	3.86152e-05	0.0615166	2.87434		MMP1	0.000121173	0.15404	-2.73341
EPDR1	1.97016e-05	0.0496234	2.82914		ACTG2	1.39015e-05	0.0474556	-2.73034
MR1	5.6492e-05	0.0749963	2.75779		DLGAP5	0.000773705	0.271889	-2.71599
KRTAP1-3	0.000836873	0.17542	2.70097		ANXA3	5.6492e-05	0.0899955	-2.59259
CYGB	1.61956e-05	0.0496234	2.64294		DKK2	0.00251273	0.396162	-2.53114
COX7A1	0.000157417	0.0985375	2.60654		ASPN	0.00100423	0.296327	-2.52914
IFI30	1.34637e-05	0.0496234	2.60293		PBK	0.00179057	0.354757	-2.52059
TNFAIP6	8.41478e-05	0.0803611	2.55201		PDPN	0.000231337	0.190622	-2.45928
ADIRF	0.00033477	0.12091	2.52947		GRPR	0.00150624	0.334512	-2.45709
SERPING1	0.000466622	0.134342	2.4695		KIAA0101	0.00133891	0.307641	-2.45551
FAM20A	3.29551e-05	0.0585932	2.42556		NUSAP1	0.000386061	0.217135	-2.44904
HSD17B6	0.000296596	0.119754	2.42547		COLEC12	2.53056e-05	0.0687795	-2.43461
IL26	0.00033477	0.12091	2.38735		NTF3	0.000306876	0.21568	-2.42178
CLEC3B	2.07664e-05	0.0496234	2.37672		ZIC1	0.0023428	0.396162	-2.36577
ICAM2	0.000484692	0.136251	2.37441		C10orf58	0.00184089	0.354757	-2.34396
CYP1B1	6.96334e-05	0.0786342	2.33943		CD24	2.59046e-05	0.0687795	-2.33233
SLC2A5	0.000158905	0.0985375	2.33864		FXYD6	0.00251009	0.396162	-2.2859
CD36	0.0021755	0.29718	2.32429		CPA4	0.000623741	0.253824	-2.25594
ECM2	0.000712414	0.157628	2.31977		TCEAL2	3.86152e-05	0.0723391	-2.2215
CPZ	4.95991e-05	0.0740762	2.29826		ZNF521	0.00318101	0.431895	-2.21664
KRTAP1-5	0.000669512	0.155327	2.2941		SEMA3A	0.00455186	0.498951	-2.2002
PPP1R14A	6.38333e-05	0.0786342	2.24621		PEG10	0.000383739	0.217135	-2.19517
GHR	0.000102417	0.0874055	2.20516		VSNL1	0.000122479	0.15404	-2.14204
DUXA	0.00117157	0.213298	2.1906		LRRC17	0.000188519	0.178552	-2.11117
CYB561	5.29895e-05	0.0744845	2.18221		DEPDC1	0.00132905	0.307641	-2.10001
CSTA	0.00267738	0.328095	2.16869		CPE	0.000669512	0.256645	-2.0751
ITIH5	0.00117157	0.213298	2.16717		HIST1H3G	0.00317918	0.431895	-2.05568
APOL1	0.00133891	0.231845	2.15332		NDC80	0.00275567	0.415082	-2.03647
CD4	0.000327961	0.12091	2.12555		PRSS35	8.8547e-05	0.130807	-2.02307
TNFRSF11B	8.0922e-05	0.0803611	2.11905		ZWINT	0.00417662	0.480518	-2.00821
CREG1	7.56858e-05	0.0786342	2.11545		MDK	0.000167984	0.178552	-2.00561
KCND2	0.000234952	0.110087	2.1136		PTTG1	0.000381424	0.217135	-1.96534
AKR1C2	0.000354188	0.12091	2.10368		HIST1H3C	0.00368093	0.463082	-1.96031
ABI3BP	0.00150624	0.244852	2.09614		FADS2	0.000174176	0.178552	-1.94991
HNMT	0.000286491	0.118861	2.09317		ID1	0.0030489	0.423584	-1.9142
MT1M	0.00059453	0.144968	2.09108		HIST1H1A	0.00418261	0.480518	-1.89835
PDE1C	0.00301192	0.344552	2.08998		HIST1H1B	0.00434983	0.486229	-1.89736
CPNE8	0.000757331	0.161582	2.07856		HIST1H2AE	0.00451703	0.498616	-1.89497
HLA-DMA	7.46595e-05	0.0786342	2.06711		ETS2	0.00301192	0.420894	-1.87844
TXNIP	0.000205121	0.102116	2.05956		MME	0.000349747	0.217135	-1.87691
NME5	0.000167984	0.0985375	2.03712		DSG2	0.000390726	0.217135	-1.87577
OAS2	0.00468423	0.437244	2.02717		GDF5	9.30582e-05	0.130807	-1.86832
AOX1	7.26281e-05	0.0786342	2.01801		CDH10	0.00268161	0.410768	-1.84306
WISP1	0.00150624	0.244852	1.9968		HIST1H3E	0.00535296	0.537455	-1.82516
ISLR	0.000687364	0.156992	1.99632		FAR2	0.0016053	0.34873	-1.82189
CD74	0.000508428	0.136251	1.98604		DNM1	0.000563207	0.247145	-1.81986
ANK3	0.000614904	0.14764	1.98204		KIF20A	0.000741131	0.268335	-1.81829
COL22A1	0.00368093	0.392676	1.97928		KRT18	0.00109447	0.296327	-1.81697
EGFLAM	0.00401539	0.415112	1.9741		MMP13	0.00104033	0.296327	-1.80433
HSPB2	0.00109447	0.20667	1.96458		MFAP4	0.000200067	0.178552	-1.79317
PLA2G5	0.000119873	0.0954243	1.96205		AFF3	0.00167357	0.350531	-1.78973
HLA-DRA	0.000123793	0.0954243	1.94691		BCHE	0.00297743	0.41943	-1.78477
IFI44	0.000321562	0.12091	1.92872		HOXC10	0.00680621	0.574704	-1.78394
KRT16	0.000171066	0.0985375	1.91538		FGF5	0.00735847	0.598088	-1.77813
PRG4	0.00317918	0.353551	1.89423		PLK2	0.000810345	0.272732	-1.7731
NDUFA4L2	0.000702968	0.156992	1.89411		CADM1	0.0026328	0.405893	-1.77043
PODN	0.000107264	0.0883859	1.88228		COL4A5	0.000502145	0.235279	-1.76945
ACAN	9.53559e-05	0.0843935	1.87716		RAD51AP1	0.00561367	0.543094	-1.76461
ANGPTL4	0.000532732	0.136883	1.87594		RAC3	0.00070611	0.259588	-1.75399
CXCL16	0.000311037	0.12091	1.87281		PRR11	0.00119047	0.296327	-1.7536
C10orf116	0.0021755	0.29718	1.86889		CLDN11	0.000626701	0.253824	-1.74855
SMOC2	0.00167357	0.251824	1.85743		FABP4	0.000453925	0.225072	-1.7475
SLPI	0.00351369	0.379923	1.85706		ADAMTSL1	0.0081938	0.619617	-1.74524
NINJ2	0.00216384	0.29718	1.84604		KRT8	0.00033477	0.216207	-1.73572
FAM180A	0.00702429	0.521472	1.83243		TOP2A	0.00215834	0.385363	-1.73062
PLPP7	0.00334644	0.368509	1.83018		HSD17B2	0.00652296	0.573061	-1.7066
HLA-DMB	0.00752555	0.53521	1.8294		ARHGAP29	0.00769262	0.603514	-1.70488
PGF	0.000145761	0.0985375	1.82866		HIST1H4L	0.00635584	0.569164	-1.69903
OLFML1	0.0081938	0.548457	1.82009		DIPK1B	0.00100423	0.296327	-1.69716
IGFBP5	0.000865152	0.179771	1.81476		HMMR	0.00285598	0.418208	-1.68166
EVI2A	0.00401539	0.415112	1.81231		MYH10	0.00096538	0.296327	-1.67188
GREM2	0.00602157	0.484483	1.80712		CCND2	0.00952997	0.640111	-1.66518
TMEM171	0.00501861	0.449156	1.79902		BUB1	0.00114196	0.296327	-1.65921
BST2	0.000135929	0.0985375	1.79608		EFNA1	0.0020082	0.374906	-1.65911
XG	0.000151533	0.0985375	1.79339		SPRY4	0.00618871	0.566611	-1.65561
ADCY4	0.00769262	0.537494	1.79324		UHRF1	0.000678086	0.256645	-1.65105
CARD6	0.00491831	0.446875	1.78375		TMEM97	0.000568839	0.247145	-1.64567
PALMD	0.000451407	0.131547	1.78285		MELK	0.0058738	0.5526	-1.64364
CHL1	0.0020082	0.287353	1.77632		CTSC	0.000182075	0.178552	-1.61408
SERPINB2	0.00167357	0.251824	1.77396		HSPA7	0.00184089	0.354757	-1.61034
GALNT1	0.00145262	0.244058	1.77379		FABP3	0.0100309	0.643146	-1.60812
SAMD9L	0.00852788	0.558308	1.77133		HSD17B14	0.000175742	0.178552	-1.59104
LMO2	0.00735847	0.532228	1.76142		B3GNT5	0.000419307	0.225072	-1.58786
GBP2	0.000227751	0.108847	1.7608		UBE2T	0.0108657	0.656543	-1.574
EPHX1	0.00414608	0.419241	1.7548		CLGN	0.0132021	0.699507	-1.56521
LGALS3BP	0.000489917	0.136251	1.75137		APOBEC3B	0.0130353	0.696847	-1.56514
PI16	0.00485142	0.446507	1.75022		SMIM1	0.00251009	0.396162	-1.55673
PGBD3	0.000321562	0.12091	1.74327		CENPF	0.000456451	0.225072	-1.55475
THNSL2	0.00902896	0.573819	1.73406		STMN1	0.000201745	0.178552	-1.54877
ITGBL1	0.000177315	0.0985375	1.73075		ENPP1	0.00273087	0.415082	-1.54803
APBB1IP	0.000203429	0.102116	1.72552		ANLN	0.00278682	0.416212	-1.54777
SLC1A1	0.000288498	0.118861	1.7241		GNG2	0.00869491	0.625856	-1.53834
ITGB8	0.00317918	0.353551	1.72347		AHNAK2	0.0019128	0.365665	-1.53749
ASPA	0.00434983	0.422584	1.70738		HIST1H2BM	0.00902896	0.628352	-1.53261
SATB2	0.000524568	0.136251	1.70258		HOXA11	0.00936297	0.635371	-1.51938
DEPTOR	0.00418261	0.419241	1.69606		KIF18A	0.00636443	0.569164	-1.51801
C1S	0.00236084	0.305525	1.69426		MAB21L2	0.000516466	0.237336	-1.51789
ABCA8	0.000383739	0.121386	1.68435		PELI1	0.000903872	0.291877	-1.51731
HRCT1	0.000402512	0.124773	1.68144		EFNB2	0.000225968	0.190622	-1.51718
TP53I11	0.000725107	0.158965	1.68066		EPB41L3	0.00635584	0.569164	-1.51716
BAMBI	0.000175742	0.0985375	1.6788		CXCL6	0.000323688	0.216207	-1.51334
TIMP3	0.00969696	0.59718	1.67659		HS3ST3B1	0.00836085	0.624346	-1.50388
CRIP1	0.000220662	0.107611	1.67368		PRC1	0.00208744	0.380775	-1.50224
NOTCH3	0.000278534	0.118861	1.67168		ARHGAP11A	0.0117003	0.675338	-1.4935
BHLHE41	0.00052186	0.136251	1.67004		SGK1	0.012201	0.681201	-1.48584
CRYAB	0.000284492	0.118861	1.66679		SLC7A2	0.0023428	0.396162	-1.47564
EFHD1	0.000950725	0.194175	1.66414		KIF11	0.00719237	0.590615	-1.47256
PCDHB2	0.000186898	0.101502	1.66168		FILIP1L	0.000302743	0.21568	-1.46959
MTSS1	0.00886194	0.569511	1.65741		FNBP1L	0.000282499	0.21568	-1.46814
TINAGL1	0.000262955	0.118861	1.65612		AURKA	0.00213093	0.385363	-1.46702
MSX1	0.00568728	0.480223	1.65442		SLC35F2	0.000656682	0.256645	-1.46627
BAIAP2L2	0.00762015	0.537494	1.65286		DHCR24	0.00298389	0.41943	-1.46576
LRRC6	0.000198396	0.102116	1.63826		RGS5	0.000294561	0.21568	-1.46235
ABCA9	0.00437005	0.422584	1.63375		STK32B	0.0158706	0.75247	-1.46229
ITGB2	0.00210913	0.296469	1.62591		C14orf132	0.0168709	0.769363	-1.45159
KYNU	0.000500453	0.136251	1.61971		NFE2L3	0.00284465	0.418208	-1.44838
CCN6	0.00535296	0.468551	1.60562		CENPV	0.0012275	0.301336	-1.44396
GMFG	0.00384816	0.406884	1.60158		HIST1H1D	0.0103648	0.655186	-1.43741
PROS1	0.00147072	0.244058	1.5965		ATF3	0.00107886	0.296327	-1.43485
CES1	0.00552012	0.474492	1.59377		GATA2	0.00150624	0.334512	-1.43378
APOBEC3G	0.00221367	0.29718	1.58599		NTNG1	0.0139121	0.713401	-1.43192
RARRES2	0.00719138	0.52399	1.57106		HIST1H2AB	0.0106987	0.656543	-1.43181
CNTNAP2	0.000360902	0.121386	1.56889		HEY1	0.00334644	0.448254	-1.43047
ABCA6	0.000284492	0.118861	1.56714		ZNF185	0.00179057	0.354757	-1.42917
FBLN7	0.0135358	0.686732	1.56072		CCDC99	0.0111995	0.65978	-1.41297
CCL13	0.00416133	0.419241	1.56039		TMEFF2	0.00317918	0.431895	-1.41135
FAM225A	0.00635584	0.502674	1.55358		HIST1H3A	0.0113665	0.662471	-1.4075
FGF7	0.000407276	0.124773	1.55034		UCHL1	0.00129475	0.307641	-1.40493
NUPR1	0.000276562	0.118861	1.54682		SPC25	0.0160374	0.752905	-1.40215
ERAP2	0.00785969	0.539699	1.54534		KRT18P55	0.00434983	0.486229	-1.39681
BTN3A3	0.000376814	0.121386	1.54029		C1orf112	0.0179687	0.788441	-1.3919
TMEM62	0.000345334	0.12091	1.53957		KNTC1	0.0134827	0.702542	-1.38375
PODXL	0.00802675	0.544907	1.52457		MLLT11	0.00199123	0.374906	-1.38013
LBP	0.000889694	0.183277	1.5236		HES4	0.0021755	0.385363	-1.3773
CFB	0.00339133	0.370042	1.52191		FOSB	0.00485142	0.515318	-1.37107
C10orf54	0.00468423	0.437244	1.52132		COL11A1	0.00208204	0.380775	-1.36925
GLRB	0.000372233	0.121386	1.51318		SLC38A1	0.00506887	0.523315	-1.36281
CST2	0.000381424	0.121386	1.51078		SDC1	0.00108275	0.296327	-1.35935
ANGPTL5	0.000546479	0.138157	1.50236		TTK	0.00638333	0.569164	-1.35573
BST1	0.000300687	0.119754	1.50057		ROR2	0.00618871	0.566611	-1.35419
CST1	0.00337756	0.370042	1.49831		KIF20B	0.0191292	0.799146	-1.34036
ADAMTS2	0.000436444	0.13022	1.49518		DKK1	0.00752555	0.60144	-1.33875
HSPB7	0.00451703	0.428329	1.49164		CENPK	0.0203697	0.809907	-1.32799
F8	0.00103271	0.203948	1.48075		C21orf7	0.0128684	0.696847	-1.32621
PTGDS	0.00162433	0.251824	1.45751		PSG9	0.00167357	0.350531	-1.3214
CALCRL	0.00485142	0.446507	1.45431		SYNGR2	0.00108665	0.296327	-1.3185
PRKD1	0.000386061	0.121386	1.45206		ASF1B	0.0227005	0.837117	-1.31636
GCNT1	0.000438921	0.13022	1.4502		CKS2	0.000461522	0.225072	-1.31313
EYA2	0.00132043	0.230314	1.45009		TMEM100	0.00785969	0.611776	-1.30781
ZBTB20	0.000998762	0.200379	1.44688		PDGFRL	0.00223601	0.385363	-1.30195
CA2	0.000503104	0.136251	1.4466		CNIH3	0.00685719	0.574945	-1.30114
SLC16A4	0.00312783	0.35256	1.44119		RBP1	0.00652296	0.573061	-1.30068
APOL3	0.000560402	0.139493	1.43911		KIF4A	0.00112999	0.296327	-1.29543
LRMDA	0.00952997	0.593042	1.43875		SLC29A4	0.00856748	0.625856	-1.29323
VMO1	0.0016918	0.251824	1.43226		FSD1	0.00368093	0.463082	-1.29295
METTL7A	0.00437787	0.422584	1.43057		ETV1	0.0145366	0.731298	-1.2876
CYP39A1	0.00518579	0.460626	1.42843		NR4A2	0.000446392	0.225072	-1.28123
OSR2	0.00279307	0.331153	1.42478		ZFPM2	0.00869491	0.625856	-1.28097
GLRX	0.00169667	0.251824	1.41796		COL18A1	0.0109235	0.656543	-1.2792
IL7	0.00769262	0.537494	1.41786		FLJ33996	0.0147034	0.735046	-1.27846
NPAS1	0.0132021	0.678054	1.41554		RNF144A	0.00518579	0.52526	-1.27354
PID1	0.000349747	0.12091	1.41523		SYT1	0.000770416	0.271889	-1.27099
MGST1	0.00116205	0.213298	1.41293		MLF1IP	0.0153704	0.745013	-1.26585
SLC31A2	0.0178708	0.754607	1.41206		PLAG1	0.00174578	0.354757	-1.26358
TIGD2	0.00568484	0.480223	1.40925		CCDC112	0.0120522	0.678378	-1.26329
COL14A1	0.00276811	0.331153	1.4046		NEK2	0.000360902	0.217135	-1.26193
TMTC1	0.00785965	0.539699	1.40374		GJC1	0.0200366	0.806052	-1.25929
FCRLA	0.0175375	0.754607	1.39864		AK5	0.00852788	0.625856	-1.25632
ENG	0.00413846	0.419241	1.39844		STMN3	0.00852788	0.625856	-1.24863
PCDHB16	0.0101979	0.610408	1.39742		CIB2	0.00542898	0.538054	-1.24674
PSMB9	0.00318101	0.353551	1.39642		ANXA2R	0.00685719	0.574945	-1.24616
CD14	0.00334325	0.368509	1.39042		ZEB1	0.0215353	0.830934	-1.24545
ANO3	0.00166755	0.251824	1.38729		TFAP2A	0.00501861	0.523137	-1.24151
KCTD12	0.00785969	0.539699	1.38425		SPAG5	0.0185605	0.790592	-1.23657
SORBS2	0.000349747	0.12091	1.38411		SOX11	0.00401539	0.480518	-1.23655
TMEM47	0.00251273	0.316769	1.38331		CDC2	0.0162041	0.756274	-1.22533
HCP5	0.0193703	0.781881	1.37974		CYP3A7	0.0163708	0.760345	-1.2121
FNDC1	0.0106987	0.620712	1.3788		DOK5	0.00982673	0.642258	-1.20925
KRT14	0.0192038	0.781881	1.37394		WDHD1	0.00435441	0.486229	-1.20704
ITGA8	0.00886194	0.569511	1.37286		PKIB	0.000836873	0.277749	-1.2055
SERPINB1	0.00257842	0.320906	1.37001		HMGCS1	0.00132043	0.307641	-1.20264
DHRS9	0.0143698	0.698184	1.3686		NAMPT	0.00059742	0.252887	-1.20111
PPIC	0.000441404	0.13022	1.36671		CXCL1	0.0127016	0.694546	-1.19999
CYP4V2	0.0195369	0.78595	1.35237		TCEAL7	0.0126175	0.693119	-1.19095
TNFAIP8L3	0.0182041	0.763168	1.35185		TUBB2B	0.0105318	0.656543	-1.18796
NRXN2	0.0100509	0.608043	1.35083		DTL	0.0260279	0.862061	-1.18711
TNNC2	0.00501861	0.449156	1.3508		FADS1	0.00218039	0.385363	-1.18653
CCN5	0.0120341	0.650602	1.34639		CAPG	0.0150079	0.739346	-1.18384
GHDC	0.00054925	0.138157	1.34533		MYC	0.000451407	0.225072	-1.18336
SKAP2	0.00144361	0.244058	1.34525		WNT2B	0.0113665	0.662471	-1.17995
CRISPLD2	0.0118672	0.645964	1.34431		TSPAN5	0.0183355	0.790592	-1.17895
TRIM22	0.00402503	0.415112	1.34221		HHIP	0.00752555	0.60144	-1.17451
FAM26E	0.00602157	0.484483	1.34146		DKFZP586H2123	0.0190372	0.798092	-1.16979
GPX3	0.0147034	0.702704	1.33536		FSTL5	0.00123581	0.301336	-1.16793
SPATA18	0.00299684	0.344552	1.32797		PIM1	0.0163708	0.760345	-1.16739
ACVR2A	0.00588287	0.484483	1.32676		SDC4	0.00176065	0.354757	-1.16662
CD68	0.0118581	0.645964	1.32505		CXCL8	0.00886194	0.628352	-1.16483
ANKRD29	0.0185374	0.771723	1.31884		TEX10	0.00337756	0.448254	-1.15811
HSD11B1	0.00218039	0.29718	1.3152		RRAD	0.00468423	0.505556	-1.15743
TLR3	0.0132021	0.678054	1.31308		MYLIP	0.00132043	0.307641	-1.15305
KRTAP2-3	0.0128684	0.670095	1.30907		PTGER2	0.00101378	0.296327	-1.15172
NFASC	0.0183707	0.768804	1.30833		UBE2C	0.000527282	0.237735	-1.15006
GDPD3	0.00074759	0.160941	1.30622		HIST1H2AD	0.0197035	0.80424	-1.14918
RASIP1	0.0105555	0.61974	1.30432		LTBP1	0.00734373	0.598088	-1.14735
PIGZ	0.0192768	0.781881	1.30193		NASP	0.000800268	0.272732	-1.13823
GPNMB	0.012201	0.655177	1.30185		NRP2	0.000659719	0.256645	-1.13671
XYLT1	0.0172042	0.745242	1.30077		TOMM34	0.0152847	0.745013	-1.13612
SYNDIG1	0.0133689	0.681161	1.3007		HES5	0.0100309	0.643146	-1.13602
SLC46A3	0.00051378	0.136251	1.29571		MEIS2	0.00364401	0.463082	-1.13557
PLSCR4	0.000693585	0.156992	1.29306		AURKB	0.00060322	0.252887	-1.13431
EBF3	0.0140362	0.698184	1.29283		BDKRB1	0.00224161	0.385363	-1.12938
WISP3	0.00635584	0.502674	1.28657		MARCKSL1	0.00936297	0.635371	-1.12899
PPL	0.00187161	0.272707	1.28459		CDK6	0.000687364	0.256645	-1.12648
EPAS1	0.00343281	0.372866	1.28152		ELK3	0.0241982	0.842916	-1.12576
C20orf186	0.00685719	0.518542	1.27865		SLC16A9	0.00919597	0.628352	-1.12091
CFHR1	0.00276811	0.331153	1.27319		BEX4	0.0106987	0.656543	-1.11926
ADAMTS5	0.0005111	0.136251	1.27263		FGG	0.00346061	0.449428	-1.11836
SLC4A4	0.000585904	0.144338	1.27107		KIAA1524	0.0218682	0.833811	-1.11104
ADCY9	0.000617843	0.14764	1.26279		GPRC5A	0.000790254	0.272732	-1.10929
VAMP8	0.00501005	0.449156	1.26252		NANS	0.00239547	0.396162	-1.10722
CYP4X1	0.00986394	0.601794	1.25623		HIST1H2AL	0.0225341	0.834844	-1.1064
ADGRL2	0.0153704	0.71397	1.25586		PTBP2	0.00112602	0.296327	-1.10304
PLAC9	0.0155372	0.718136	1.25245		CENPI	0.0293525	0.894652	-1.10121
GALNT9	0.00523881	0.461943	1.25034		BEND5	0.00663157	0.573822	-1.09671
GPC4	0.000995025	0.200379	1.24974		LOC554202	0.0230334	0.841667	-1.09581
ERCC6	0.000641604	0.151015	1.2484		VANGL2	0.0118672	0.677015	-1.09464
STON2	0.00752555	0.53521	1.24636		BCAT1	0.00163867	0.349622	-1.09399
ADPRH	0.00232075	0.305525	1.24523		NEFH	0.000865152	0.283201	-1.07768
TNFRSF14	0.0203697	0.799544	1.245		IL7R	0.0177042	0.784897	-1.07699
MSC	0.00481921	0.446507	1.24189		SGIP1	0.0253627	0.85726	-1.07625
PCDHB4	0.00706246	0.521472	1.24157		NETO2	0.00547267	0.538054	-1.0749
MYO1D	0.0231998	0.829915	1.23828		CDCA7L	0.028023	0.883153	-1.07463
ARRB1	0.028023	0.874298	1.23443		CCBE1	0.0270256	0.872707	-1.07457
PORCN	0.0116017	0.639492	1.22864		E2F6	0.012952	0.696847	-1.07329
LRRC32	0.0190801	0.780717	1.2241		SEMA3D	0.0195369	0.802155	-1.06428
PARP3	0.0116145	0.639492	1.21943		KIF2C	0.00109056	0.296327	-1.06368
MFAP5	0.00434983	0.422584	1.21902		TRIP13	0.00287499	0.418208	-1.06317
MAOB	0.0152037	0.71397	1.21877		MMP16	0.0220347	0.833811	-1.06283
CFI	0.0153704	0.71397	1.21497		TPX2	0.0116911	0.675338	-1.06144
PCSK5	0.00225283	0.300746	1.21233		CAMK2N1	0.0024187	0.396162	-1.05744
ITGA1	0.000696706	0.156992	1.21034		EZH2	0.00113398	0.296327	-1.05728
NPR3	0.014221	0.698184	1.20841		SYT14	0.00550776	0.538054	-1.05572
TEKT4P2	0.0163708	0.734648	1.20608		TNS3	0.00802675	0.614896	-1.05504
ANKRD35	0.00680621	0.518542	1.2046		EFNB3	0.00418261	0.480518	-1.05324
ITGB5	0.00237812	0.305525	1.20235		TAGLN3	0.0115334	0.670563	-1.0523
CRADD	0.00852371	0.558308	1.19908		H19	0.0133689	0.700691	-1.05165
RDH5	0.00902896	0.573819	1.19752		CSDC2	0.0210358	0.821561	-1.04914
MX2	0.00159583	0.251824	1.19629		CYB5R2	0.00405512	0.480518	-1.04885
LTBP2	0.00074759	0.160941	1.19562		2020-09-06	0.0238654	0.842916	-1.04753
PRSS3	0.0165375	0.737276	1.19185		CNIH2	0.0109482	0.656543	-1.04707
ARHGAP20	0.0143058	0.698184	1.19048		EHD3	0.0277153	0.88051	-1.0464
C4orf33	0.00279933	0.331153	1.18899		C3orf59	0.0240318	0.842916	-1.04639
ANKRD6	0.00395029	0.415112	1.18805		NRARP	0.0140362	0.718215	-1.04402
CRLF1	0.0212023	0.817178	1.1875		CDKN1C	0.00986394	0.642258	-1.04315
LIN7A	0.01495	0.708818	1.18671		AMOT	0.00143015	0.325475	-1.04285
DHX58	0.0299662	0.890747	1.17404		NEDD4L	0.00826346	0.620955	-1.04065
SAMD9	0.0138694	0.693354	1.17224		PPIA	0.0233662	0.841667	-1.03998
TPK1	0.00226972	0.301317	1.1678		SACS	0.00129901	0.307641	-1.03908
CTSZ	0.0222012	0.826116	1.16462		CDC6	0.025529	0.858849	-1.0316
MSR1	0.0180375	0.757511	1.16352		SNCA	0.0108657	0.656543	-1.02964
NOSTRIN	0.00100626	0.200379	1.16312		MSMP	0.0147034	0.735046	-1.02807
SNCG	0.00108275	0.20667	1.16301		FAM162B	0.0148701	0.739346	-1.02312
SCG2	0.0023428	0.305525	1.16262		SHISA2	0.00288769	0.418208	-1.02291
DNAJC24	0.00581047	0.484483	1.16238		INPP4B	0.0202032	0.806836	-1.0192
VGLL3	0.00499331	0.449156	1.1604		HSPA1B	0.00602157	0.557719	-1.01633
SRGN	0.00220811	0.29718	1.16011		HSPH1	0.00151186	0.334512	-1.0139
MRAP2	0.0238654	0.834185	1.15976		DYRK4	0.000961706	0.296327	-1.01119
NDRG1	0.00254249	0.31809	1.15945		NCAPH	0.0263605	0.865262	-1.01085
QPCT	0.0328403	0.913564	1.15754		JUP	0.0185374	0.790592	-1.00636
SMPD1	0.000823878	0.174225	1.15713		MIR155HG	0.0157039	0.750908	-1.00415
DLX1	0.0292533	0.887103	1.1556		PTGS2	0.0215766	0.830934	-1.00374
LOX	0.0170375	0.745242	1.15078		TMSB15B	0.0160374	0.752905	-1.00252
SBSN	0.0268593	0.866168	1.14927		CCDC86	0.0109606	0.656543	-1.00217
FMOD	0.0283554	0.874298	1.14735		CDCA3	0.0015396	0.337525	-1.00046
DCN	0.0197035	0.788668	1.14608		KCTD4	0.0246973	0.847725	-0.997639
PCOLCE2	0.0117003	0.639794	1.14157		TTYH3	0.00102512	0.296327	-0.997382
GPAT2	0.018704	0.773352	1.14149		NCAPG	0.00314108	0.431895	-0.997074
SYT7	0.0356615	0.923258	1.1378		CDC7	0.0366319	0.921082	-0.996183
CCNO	0.02503	0.853708	1.13632		PHLDA1	0.037269	0.923838	-0.992134
LARGE1	0.0190372	0.780296	1.13526		LSM2	0.00491002	0.519158	-0.991206
IFIT1	0.0110326	0.626353	1.13218		CNTNAP1	0.00751718	0.60144	-0.991153
VCAN	0.00449614	0.428046	1.12985		LAMA5	0.0117003	0.675338	-0.990829
SLC22A23	0.0159952	0.726655	1.12912		PAICS	0.013006	0.696847	-0.99052
ADAMTSL4	0.0374859	0.926236	1.12737		RNF122	0.00800725	0.614896	-0.990146
INA	0.0213688	0.819438	1.12633		RUNX3	0.012201	0.681201	-0.989472
ZNF423	0.00958188	0.593082	1.12517		PXMP2	0.00220811	0.385363	-0.988888
SERINC2	0.0251963	0.854031	1.12126		S1PR3	0.00110231	0.296327	-0.988824
ANKH	0.0270688	0.867247	1.11931		IL11	0.0138694	0.713401	-0.988382
PTX3	0.0320102	0.905757	1.11805		FAM83D	0.0201577	0.806836	-0.987874
PCGF5	0.00117013	0.213298	1.11785		TAF9B	0.0018006	0.354757	-0.987246
MPPED2	0.00146618	0.244058	1.11777		GMNN	0.00663157	0.573822	-0.985475
ABHD5	0.00304237	0.344552	1.11667		LGI1	0.0378175	0.926434	-0.984128
IFI44L	0.00141675	0.243559	1.11619		NOLC1	0.00104033	0.296327	-0.980851
WFDC1	0.0235326	0.833317	1.11558		CDCA8	0.0107264	0.656543	-0.979365
CMAH	0.0108657	0.62415	1.11547		EIF4B	0.0045999	0.501915	-0.978402
LAMB2	0.0018006	0.2656	1.11506		ITM2C	0.0112475	0.660369	-0.978185
SLC15A3	0.00597401	0.484483	1.11458		TOR4A	0.0168709	0.769363	-0.977595
WISP2	0.0110326	0.626353	1.11323		MCTP2	0.0290202	0.893642	-0.975662
GPX7	0.0331723	0.916122	1.11302		ALDH2	0.015402	0.745032	-0.973696
GLDN	0.00143015	0.244058	1.11248		CHN1	0.0178708	0.788441	-0.973405
TMEM144	0.0203697	0.799544	1.11228		C19orf48	0.00119047	0.296327	-0.97114
NGF	0.0231157	0.829915	1.10697		GAS2L3	0.0358274	0.920727	-0.969233
ALDH3B1	0.0391437	0.932114	1.10651		CDCA7	0.0103648	0.655186	-0.965824
CBX7	0.0168291	0.745242	1.1063		RSPO3	0.0306816	0.909713	-0.962406
NAT1	0.00109839	0.20667	1.10288		PCBP3	0.00484389	0.515318	-0.960696
ADAMTS9	0.0293546	0.889047	1.10171		UBQLN4	0.00183593	0.354757	-0.957945
ATL1	0.0281892	0.874298	1.09933		TNFSF18	0.0359933	0.920727	-0.956805
HAS1	0.0333383	0.916122	1.09728		FOS	0.00375923	0.465444	-0.956035
SERPINA9	0.0271918	0.867247	1.09648		GSTM5	0.0167042	0.767727	-0.95273
FANK1	0.00719237	0.52399	1.09515		NPM3	0.00117013	0.296327	-0.952014
RNASEL	0.00131614	0.230314	1.09059		NACAD	0.018704	0.79308	-0.949497
ITGA7	0.0048769	0.446507	1.08786		LAPTM4B	0.0075995	0.603315	-0.949367
GRIP1	0.0217018	0.822383	1.08322		GEM	0.00912403	0.628352	-0.947602
ELN	0.0246973	0.850861	1.08216		GABRA5	0.0371542	0.923663	-0.944855
ZEB2	0.00105951	0.205838	1.08179		ETV5	0.0286878	0.890291	-0.944361
C11orf87	0.00440926	0.423147	1.07955		KRTAP2-4	0.0278568	0.88051	-0.944202
IGFBP6	0.00491831	0.446875	1.07895		FGD6	0.00555176	0.539288	-0.941006
CYP26B1	0.0291863	0.886197	1.07755		KCNG1	0.0120341	0.678378	-0.940376
PARP10	0.0208693	0.811561	1.07693		PUS7	0.00993262	0.643146	-0.939543
IGIP	0.0220347	0.826116	1.07568		PLAGL2	0.0016291	0.349622	-0.937819
KCNK6	0.010973	0.626353	1.07515		ETV4	0.00368701	0.463082	-0.932961
SHISAL1	0.0223676	0.826116	1.0741		KIT	0.0152037	0.74487	-0.932853
METRNL	0.00104415	0.204517	1.07397		CEP55	0.00514499	0.52526	-0.932403
KLK3	0.00185118	0.271385	1.07195		RNF2	0.0291863	0.894652	-0.932317
HLA-DRB6	0.0227005	0.826908	1.071		HDHD1A	0.028854	0.89082	-0.928035
KCND3	0.0211441	0.817178	1.07099		RAD54B	0.0313459	0.912353	-0.92565
PDLIM1	0.00219145	0.29718	1.07015		HRH1	0.00413846	0.480518	-0.924851
CORO2B	0.00128201	0.229935	1.06906		BEX1	0.0412978	0.944472	-0.924478
LSP1	0.00709234	0.521472	1.06445		PAFAH1B3	0.0215353	0.830934	-0.921908
NAAA	0.0286878	0.877752	1.06258		CBX2	0.0145366	0.731298	-0.921287
TRH	0.0108657	0.62415	1.06258		TNFRSF21	0.0188706	0.79308	-0.921066
INKA2	0.0233662	0.833317	1.06189		UBL3	0.0393094	0.934885	-0.91985
ZNF365	0.0137174	0.690783	1.06176		FBXO2	0.0150369	0.739346	-0.916735
OLFML2B	0.0208693	0.811561	1.06128		DDIT4L	0.0172042	0.774481	-0.916673
ZNF671	0.0020444	0.290792	1.05921		NOX4	0.00769262	0.603514	-0.915635
HLA-F	0.00168694	0.251824	1.05543		DBNDD1	0.0128684	0.696847	-0.915584
FLG	0.0241982	0.840228	1.05115		LBR	0.0057206	0.544619	-0.908811
TSC22D3	0.00456785	0.429738	1.05105		CLU	0.0293344	0.894652	-0.908688
DHRS7B	0.00403254	0.415112	1.05086		NPW	0.0203697	0.809907	-0.907748
C10orf10	0.0133689	0.681161	1.04839		GRIA1	0.0275243	0.879202	-0.905507
PRUNE2	0.00246549	0.31338	1.04665		ISYNA1	0.0306816	0.909713	-0.905358
HEPH	0.037132	0.925104	1.04629		PIK3R3	0.00669922	0.573822	-0.905266
ZNF415	0.00424575	0.419241	1.04617		PHF6	0.0143767	0.729395	-0.904331
SIDT2	0.0126974	0.665386	1.04611		RANBP17	0.0432852	0.952433	-0.897891
STAT5A	0.00109839	0.20667	1.04365		SRPK1	0.00223601	0.385363	-0.895905
CYP2E1	0.0122348	0.655524	1.04287		SNHG3	0.0296848	0.898478	-0.894994
CLCA2	0.00129475	0.229935	1.04267		RPPH1	0.0213688	0.828257	-0.894905
UBA7	0.00831735	0.553625	1.04183		KRT19	0.0231998	0.841667	-0.894464
GPR1	0.0131956	0.678054	1.04117		LGR4	0.00872155	0.625856	-0.894026
PLA2G16	0.0140362	0.698184	1.04024		RACGAP1	0.0356615	0.920727	-0.894009
ACSL5	0.00841478	0.555469	1.03943		SLC7A5	0.00283703	0.418208	-0.893782
C1R	0.0112475	0.627967	1.03796		TNFRSF10D	0.00174084	0.354757	-0.89328
MAPK13	0.0195903	0.786774	1.03777		C3orf52	0.013662	0.706638	-0.891539
IRAK3	0.0176213	0.754607	1.03666		KCNJ2	0.00168694	0.350531	-0.89147
INMT	0.00166272	0.251824	1.03318		SQLE	0.0290109	0.893642	-0.891379
C2orf88	0.025529	0.855597	1.03295		SERPINB4	0.0130195	0.696847	-0.89129
MYH11	0.00154424	0.246008	1.0313		CD9	0.031678	0.912456	-0.890141
BTN3A2	0.00152107	0.245592	1.03033		STARD10	0.0259511	0.862061	-0.889763
SEL1L3	0.0261942	0.859979	1.02576		RNA5S9	0.0217018	0.832943	-0.885123
IL6	0.0171376	0.745242	1.02451		ARL5B	0.00817761	0.619617	-0.884823
CBLB	0.00117824	0.213298	1.02168		LIPG	0.0225341	0.834844	-0.883376
CCN4	0.0266931	0.865478	1.0212		HHIP-AS1	0.0218682	0.833811	-0.883189
DLX3	0.0348319	0.920344	1.02087		HAND2	0.0118195	0.677015	-0.879648
LEPR	0.0111723	0.626631	1.01941		EEF1E1	0.0148344	0.739346	-0.878771
C5orf23	0.0148701	0.707843	1.01844		SMC2	0.0326743	0.912502	-0.878691
TRBV27	0.0150369	0.711529	1.01688		DUSP5	0.0202032	0.806836	-0.877667
C1GALT1	0.00278682	0.331153	1.01457		IDI1	0.0159503	0.752905	-0.876162
FMO4	0.0271468	0.867247	1.01061		TM7SF2	0.0325394	0.912502	-0.873893
COPZ2	0.0484952	0.979579	1.00914		FIBIN	0.0125909	0.693119	-0.871987
CCL26	0.00129901	0.229935	1.0055		AP1S2	0.00251867	0.396162	-0.870618
MT1IP	0.020921	0.811571	1.00375		CDC25B	0.0441129	0.956611	-0.870308
RTP4	0.00628911	0.501697	1.0027		ZNF828	0.0320102	0.912456	-0.869861
KRT81	0.0323262	0.907101	1		BZW2	0.00716229	0.590172	-0.869448
SMYD4	0.00353059	0.380031	0.998477		TGIF2	0.0183707	0.790592	-0.867728
CTSD	0.0019128	0.27535	0.997945		FGD4	0.0173085	0.774481	-0.867011
TCTN3	0.00264496	0.325794	0.996693		HIST1H2AM	0.0321762	0.912456	-0.866999
FSHR	0.0147034	0.702704	0.993566		ARID3B	0.0296848	0.898478	-0.865696
SCARA5	0.00592835	0.484483	0.993215		SOX21	0.0182041	0.790592	-0.863917
ALPL	0.0290202	0.884523	0.990022		TACC2	0.0145761	0.731742	-0.859531
ARL4C	0.0175428	0.754607	0.989794		NT5DC2	0.00375923	0.465444	-0.859155
RASD1	0.0427833	0.964352	0.989742		RAB42	0.038978	0.934885	-0.857021
PPP1R3C	0.0128445	0.670095	0.989702		CCKAR	0.0185374	0.790592	-0.856998
CALHM2	0.032454	0.908366	0.988607		RAD51	0.00647825	0.573061	-0.855375
GASK1B	0.0301832	0.891915	0.987615		TET1	0.00203371	0.376726	-0.853715
KLHL13	0.0138694	0.693354	0.986616		HIST1H3F	0.0333383	0.917227	-0.853304
N4BP2L1	0.0230334	0.829915	0.984479		NFKBIA	0.00253652	0.396162	-0.853244
ALDH1A3	0.0403225	0.944653	0.984435		RARB	0.0311798	0.909735	-0.852872
CCDC89	0.0014935	0.244852	0.984162		PABPC4L	0.0235326	0.842916	-0.852234
FHOD3	0.0305154	0.894911	0.983544		NIPSNAP1	0.00341896	0.448254	-0.852159
C6orf142	0.0170375	0.745242	0.982982		KHSRP	0.00340513	0.448254	-0.848049
HOXA2	0.00802675	0.544907	0.981939		POLR3G	0.00243619	0.396162	-0.847929
CHST15	0.0306816	0.896291	0.98077		SMOX	0.00598316	0.556318	-0.847303
ADARB1	0.0215353	0.819438	0.98062		KLRC4	0.0343341	0.917689	-0.847175
LMOD1	0.00673802	0.518542	0.979555		ENOX1	0.0298509	0.899519	-0.84699
ADORA1	0.0490758	0.983822	0.97688		FAM72B	0.042954	0.95216	-0.846909
HNF4G	0.0102058	0.610408	0.976828		FIGNL1	0.00897764	0.628352	-0.846399
C1QTNF1	0.00294522	0.341646	0.976426		OLFML2A	0.0182714	0.790592	-0.842777
A4GALT	0.00913534	0.57904	0.975958		FOXP2	0.0348319	0.917689	-0.842145
CASP1	0.0041996	0.419241	0.974894		HIST3H2A	0.034666	0.917689	-0.841849
ELOVL3	0.00662194	0.517117	0.973532		TRPS1	0.0396409	0.936953	-0.840379
FZD1	0.00648778	0.508301	0.971999		CEP170	0.00985021	0.642258	-0.840071
GPR68	0.0472568	0.977851	0.971039		AQP1	0.0150369	0.739346	-0.838941
ECM1	0.0263605	0.861546	0.970522		FOSL1	0.0340022	0.917689	-0.837541
CHRDL1	0.0143698	0.698184	0.969988		SINHCAF	0.0240318	0.842916	-0.837375
MAFB	0.0446095	0.973618	0.967196		RHOJ	0.00416897	0.480518	-0.836908
RGN	0.00153495	0.246008	0.965328		MCM8	0.0102657	0.652416	-0.836143
SIX2	0.0470914	0.97682	0.964474		AGRN	0.02503	0.852018	-0.834414
TEK	0.00960506	0.593082	0.963959		FANCI	0.0500677	0.97452	-0.834248
MYLK	0.0153726	0.71397	0.961296		NCAPG2	0.0341682	0.917689	-0.834142
APOE	0.0113665	0.631658	0.96127		HIST1H3I	0.0361591	0.920727	-0.833485
ISM1	0.031678	0.902239	0.960811		CPT1C	0.00542026	0.538054	-0.833371
HTATIP2	0.00236659	0.305525	0.959995		GNPDA1	0.00249497	0.396162	-0.831052
STEAP2	0.0499024	0.98796	0.9592		PCDH10	0.0153704	0.745013	-0.830198
ALPK1	0.0126308	0.663351	0.958668		PCDH7	0.0123678	0.687306	-0.829972
DEPDC6	0.0178708	0.754607	0.958485		SALL2	0.0192038	0.799437	-0.82986
GNA14	0.00163388	0.251824	0.957759		PRRX1	0.0365414	0.921082	-0.829704
NGEF	0.00562254	0.479647	0.957311		DLEU1	0.0485798	0.973063	-0.827661
RTN4RL1	0.0177042	0.754607	0.956487		EPGN	0.0408008	0.941097	-0.825475
MARCHF4	0.0323422	0.907101	0.95557		PLTP	0.00566701	0.543851	-0.823979
PCDHB10	0.0172042	0.745242	0.955561		ROBO1	0.00235509	0.396162	-0.823706
FZD5	0.0285491	0.876874	0.955028		C13orf15	0.0366567	0.921082	-0.822372
PDGFRB	0.0110351	0.626353	0.954446		EPHA5	0.00297097	0.41943	-0.821176
MYBPH	0.0398066	0.939012	0.954399		FZD2	0.00366548	0.463082	-0.816334
SNX21	0.00301631	0.344552	0.95296		PDCD1LG2	0.0193703	0.799437	-0.81597
LAMA3	0.0487452	0.982137	0.952272		NAPRT	0.0261942	0.862349	-0.814984
TAPBPL	0.00233217	0.305525	0.951633		ACSL4	0.050233	0.97452	-0.814901
DENND2C	0.0044882	0.428046	0.951491		SCX	0.0263605	0.865262	-0.813061
LAMB3	0.00251867	0.316769	0.950399		DPYSL4	0.0220347	0.833811	-0.812942
CYB5R1	0.00168694	0.251824	0.949908		MTFP1	0.0265268	0.868334	-0.812292
TNFRSF1B	0.0537022	1	0.947048		DARS2	0.0156231	0.750908	-0.812146
HMOX1	0.0265268	0.863602	0.946791		CSPP1	0.00253652	0.396162	-0.811473
FCRLB	0.054565	1	0.945553		GLI3	0.031712	0.912456	-0.810418
CCN3	0.0336703	0.917717	0.944807		TFAP2C	0.0434507	0.952567	-0.809259
ADD3	0.0111348	0.626631	0.943419		SIK1	0.0180375	0.788441	-0.808811
ARRDC4	0.00668953	0.518542	0.943347		CBX5	0.00703265	0.583515	-0.80875
HLA-DRB4	0.0343341	0.920344	0.941463		FMN2	0.0138694	0.713401	-0.805084
PCDHB14	0.0137026	0.690783	0.939452		OXCT1	0.00257242	0.399159	-0.804641
HSD3B7	0.00547267	0.473624	0.93722		DPF3	0.00518753	0.52526	-0.804635
KIAA1671	0.034666	0.920344	0.937173		GPATCH4	0.0510592	0.976331	-0.804501
CLCN4	0.0205362	0.803165	0.93567		TSPYL5	0.00394285	0.479445	-0.802575
TANK	0.00746595	0.534151	0.934743		PTK7	0.00798608	0.614896	-0.80044
PPP4R4	0.0553532	1	0.933907		PLK4	0.00355172	0.458767	-0.800335
KANK1	0.0507287	0.991992	0.933507		FAM135A	0.0234227	0.841667	-0.800105
GJD3	0.0558483	1	0.931642		TSPAN11	0.0351638	0.920616	-0.799829
C1orf183	0.0190372	0.780296	0.93061		ST6GALNAC3	0.0246973	0.847725	-0.799236
OLFM1	0.0243646	0.84257	0.929433		MSX2	0.0300171	0.900918	-0.798461
NMT2	0.00708237	0.521472	0.928234		PSME4	0.0541976	0.982849	-0.798255
XAF1	0.0018973	0.274775	0.925406		GULP1	0.0044014	0.48919	-0.796915
CARD16	0.019425	0.782766	0.925071		TRIM2	0.0331723	0.917227	-0.796496
MYOM1	0.0579932	1	0.924407		ACKR3	0.0271918	0.875042	-0.796209
STXBP1	0.0254955	0.855597	0.923811		NFIB	0.00343281	0.448254	-0.795788
LYPD6B	0.0253627	0.855597	0.922754		TMTC2	0.0295187	0.898478	-0.795023
ADGRE2	0.0354956	0.922963	0.922543		AKIRIN1	0.0170602	0.774481	-0.794086
OSTM1	0.0427884	0.964352	0.922457		SOD2	0.0507287	0.976331	-0.792742
TOM1	0.00207664	0.293629	0.921705		CMTM7	0.0037014	0.463082	-0.792498
IGF1	0.0283554	0.874298	0.920967		PKDCC	0.0273581	0.876339	-0.791974
ARRDC2	0.00924882	0.583139	0.920425		LSM5	0.0499024	0.974238	-0.791676
VSIR	0.0359933	0.925104	0.920355		CRY1	0.00510263	0.523315	-0.790537
KCNJ8	0.0462643	0.973618	0.918972		IL21	0.0546929	0.982849	-0.78991
CALD1	0.00598316	0.484483	0.914017		NDRG4	0.0212023	0.825163	-0.787295
CSF1R	0.0257228	0.857283	0.912627		CCDC85C	0.0281892	0.884571	-0.786615
IGFBP7	0.00278058	0.331153	0.911446		RNU4-1	0.0283554	0.884571	-0.786583
SLC14A1	0.0482491	0.977851	0.91086		C15orf41	0.0537022	0.981842	-0.78653
PCDHB5	0.0366567	0.925104	0.910737		TSHZ3	0.0538673	0.982606	-0.78547
RIPOR3	0.0369884	0.925104	0.907858		LRRC49	0.0353743	0.920727	-0.785358
MORN4	0.0348319	0.920344	0.906619		APCDD1L	0.0368226	0.921663	-0.78365
TSPAN18	0.0579617	1	0.906486		ZBTB33	0.00765118	0.603514	-0.781571
RGS7	0.0589828	1	0.905884		ADGRG1	0.0286878	0.890291	-0.781465
TYMP	0.00671861	0.518542	0.905426		CFAP46	0.028854	0.89082	-0.781348
ACTC1	0.0439474	0.972377	0.902572		CHEK1	0.00616767	0.566611	-0.781331
RNASE4	0.024061	0.838136	0.901836		GMPS	0.00524738	0.529077	-0.781205
BPGM	0.00883244	0.569511	0.901338		HIST1H3D	0.0394752	0.934885	-0.780493
GDF10	0.00291959	0.340324	0.900013		SLC25A23	0.0193703	0.799437	-0.778139
LIMCH1	0.0457679	0.973618	0.89934		SLC5A3	0.0349979	0.920032	-0.778005
UNC93B1	0.00219145	0.29718	0.89851		MASTL	0.050894	0.976331	-0.777278
NMNAT2	0.0351638	0.920344	0.896144		SGOL1	0.0398066	0.938918	-0.773467
HLA-DQA1	0.0136067	0.688868	0.892617		BEX2	0.0270256	0.872707	-0.773029
SESTD1	0.0125776	0.663351	0.891466		POLR1E	0.00240707	0.396162	-0.771269
MEGF6	0.0381491	0.932114	0.890472		RNU4-2	0.0301832	0.902701	-0.771257
HGF	0.0251963	0.854031	0.889315		KCNA1	0.044775	0.961413	-0.771023
LINC00968	0.0383149	0.932114	0.888989		ELF4	0.00569377	0.544233	-0.768364
KLHL3	0.00430767	0.422584	0.888696		SUPT3H	0.00397264	0.479445	-0.767835
RETSAT	0.00242452	0.30982	0.887542		IGJ	0.0404694	0.940718	-0.766011
SOCS2	0.00261461	0.323724	0.886977		MKI67	0.0416162	0.945039	-0.764269
STARD13	0.00718233	0.52399	0.885338		POLE2	0.00812418	0.618265	-0.76329
PDK4	0.0617851	1	0.883528		SCN3A	0.0408008	0.941097	-0.76278
TDRD7	0.0548579	1	0.883479		ANOS1	0.0308477	0.909713	-0.762636
CCDC81	0.045437	0.973618	0.88219		DDX21	0.00621424	0.566777	-0.762407
TMEM63A	0.0120782	0.651516	0.878979		RBM7	0.00410047	0.480518	-0.76203
EVI2B	0.0393539	0.932114	0.877099		WDR3	0.055023	0.984659	-0.760941
CEMIP	0.0393094	0.932114	0.876991		MEST	0.0426854	0.94939	-0.760561
SYNPO2	0.0394752	0.932114	0.876933		CAND2	0.031678	0.912456	-0.759012
PTGER4	0.0351638	0.920344	0.875872		CXADR	0.00485213	0.515318	-0.758202
HSPA12A	0.0494065	0.987485	0.873641		LRIG3	0.0133867	0.700691	-0.757665
CLEC14A	0.061902	1	0.873531		GTF2F2	0.0185444	0.790592	-0.757426
TPD52L1	0.0271918	0.867247	0.871774		ARHGAP18	0.0518082	0.976331	-0.757365
ARNTL	0.0331723	0.916122	0.87044		MIR99AHG	0.0318441	0.912456	-0.757252
IDUA	0.062609	1	0.867951		FLJ42986	0.0411321	0.944182	-0.756324
KCNK2	0.0101979	0.610408	0.866237		SRFBP1	0.008788	0.628352	-0.756098
GSDMB	0.0231998	0.829915	0.866221		IL32	0.0238654	0.842916	-0.752432
ANK2	0.0330063	0.914987	0.865305		RNU11	0.0321762	0.912456	-0.75128
FGFR2	0.0261613	0.859979	0.864121		NAV2	0.0275243	0.879202	-0.750939
DIPK1A	0.0404694	0.947167	0.863405		DUSP7	0.0467606	0.9708	-0.750907
NCAM2	0.0358274	0.925104	0.863093		BCOR	0.0217159	0.832943	-0.750157
RNH1	0.00288769	0.338257	0.862071		CHCHD3	0.0209552	0.821561	-0.749667
RASSF2	0.00564031	0.479647	0.861125		CNTN3	0.0326743	0.912502	-0.749452
ACOX2	0.0163867	0.734648	0.860522		PITPNC1	0.0631032	1	-0.74915
HLA-B	0.0492412	0.985483	0.858777		EDNRA	0.0417947	0.945039	-0.748524
OSBP2	0.050233	0.990065	0.856968		HMGCR	0.0280513	0.883153	-0.748298
SGMS2	0.0225341	0.826908	0.855648		PIEZO2	0.0328403	0.912502	-0.747881
STAT4	0.0417947	0.958471	0.855312		DPH5	0.00433101	0.486229	-0.747825
HK2	0.0105555	0.61974	0.854848		MALL	0.00276188	0.415082	-0.747626
FOXF2	0.0560133	1	0.854154		TMEM132A	0.0167042	0.767727	-0.746563
AIFM2	0.00271234	0.330685	0.853674		ULBP1	0.00394285	0.479445	-0.74479
GRK4	0.0171066	0.745242	0.853301		FARP1	0.0609611	0.995652	-0.743343
AKTIP	0.0406351	0.947819	0.85317		PPIL1	0.037452	0.926434	-0.742831
BEST1	0.0115254	0.637966	0.852643		ADAMTS3	0.013033	0.696847	-0.741263
LRRC23	0.0254388	0.855597	0.852249		DKK3	0.00295165	0.41943	-0.739981
OASL	0.0102178	0.610408	0.85191		PRR16	0.0323422	0.912456	-0.739746
MAPK10	0.00920334	0.581807	0.850994		ANKRD10	0.0393539	0.934885	-0.739081
ASS1	0.0414635	0.955459	0.850825		RBBP4	0.0100391	0.643146	-0.738532
CYBASC3	0.0238654	0.834185	0.849989		CDKN2A	0.0594775	0.992372	-0.737255
STEAP1	0.0100035	0.606711	0.849266		C4orf49	0.0442785	0.959187	-0.735695
CALHM5	0.0416291	0.957429	0.848766		POLR3K	0.0553532	0.984659	-0.735537
ADAMTS7	0.0456451	0.973618	0.847372		CRABP2	0.0375437	0.926434	-0.735201
ACACB	0.00930582	0.585189	0.847172		F2RL1	0.0460988	0.967995	-0.734739
IRX5	0.0619499	1	0.84697		RGS4	0.00295808	0.41943	-0.733341
PRSS23	0.00573851	0.482843	0.846039		IL27RA	0.0231998	0.841667	-0.733029
ARHGEF4	0.0639268	1	0.845562		NUMBL	0.00904506	0.628352	-0.732248
FAM50B	0.0261996	0.859979	0.844667		SYNGR1	0.0256953	0.861171	-0.731851
HOXB5	0.0642561	1	0.84464		SAMD5	0.0340022	0.917689	-0.731747
SIGLEC5	0.0274009	0.867247	0.844096		NEFM	0.0143698	0.729395	-0.730651
ZC3H12B	0.0422916	0.960647	0.843217		LRP4	0.0343341	0.917689	-0.730169
HOXC5	0.0260279	0.859979	0.843139		LGALSL	0.034666	0.917689	-0.729629
SLITRK6	0.0197564	0.788807	0.840786		PRIM1	0.00510263	0.523315	-0.729086
ANO10	0.00422264	0.419241	0.840697		SAAL1	0.023586	0.842916	-0.729025
AGAP11	0.0193703	0.781881	0.8405		TMEM26	0.0241982	0.842916	-0.727859
MT1F	0.00808156	0.545528	0.840363		ADAMTS12	0.0589828	0.992043	-0.727344
FAS	0.0052046	0.460626	0.840302		HIST1H2BG	0.0449405	0.961413	-0.727031
CACNA2D1	0.00302932	0.344552	0.839666		CTPS2	0.0206139	0.8142	-0.725099
NTRK2	0.0294968	0.890747	0.839165		PBX2	0.00502682	0.523137	-0.724161
ENPP4	0.0408949	0.949507	0.837875		CHAF1B	0.00395773	0.479445	-0.724007
RAB23	0.00667018	0.518542	0.83765		CTPS	0.045437	0.964072	-0.722919
INSIG2	0.0269715	0.867247	0.836932		LRRC1	0.00954715	0.640111	-0.722294
SH2D4A	0.0672193	1	0.834228		CCDC8	0.0056581	0.543851	-0.719843
CCNDBP1	0.0586529	1	0.834145		FLJ35409	0.0457679	0.965287	-0.719107
CKB	0.0433482	0.967659	0.834049		SNHG1	0.0351638	0.920616	-0.718779
NAV3	0.0688645	1	0.832989		KCNK1	0.0107755	0.656543	-0.718144
CTNNA3	0.00283703	0.333959	0.832739		KCNIP3	0.0366567	0.921082	-0.716345
HAPLN3	0.0120133	0.650602	0.830608		CDK2	0.00378103	0.46573	-0.716176
INO80C	0.0361591	0.925104	0.83049		DNAJB1	0.0349979	0.920032	-0.714788
EBF1	0.0480012	0.977851	0.83044		MRPS18C	0.0627737	1	-0.714575
KCNAB1	0.0272444	0.867247	0.828677		IFFO2	0.0356615	0.920727	-0.714492
HLA-DQA2	0.0716597	1	0.828231		IER2	0.0278139	0.88051	-0.713943
IGFBP1	0.0609611	1	0.828095		SC4MOL	0.0459334	0.967399	-0.713169
LOC492311	0.025529	0.855597	0.827469		RMI1	0.0604666	0.994406	-0.712115
SMAD6	0.0624442	1	0.826981		RTN4IP1	0.0393774	0.934885	-0.711011
TPRG1	0.031678	0.902239	0.826257		DUSP6	0.0335043	0.917689	-0.711011
MEDAG	0.0432852	0.967659	0.825835		CHMP1B	0.00596486	0.556318	-0.710836
KCNN4	0.0695769	1	0.824918		MRPL30	0.00667985	0.573822	-0.710372
PALM2-AKAP2	0.0256953	0.857283	0.823523		C9orf85	0.047753	0.971687	-0.71002
MILR1	0.0434507	0.967659	0.823401		RSL1D1	0.00872155	0.625856	-0.709915
PLEKHF1	0.00704258	0.521472	0.822512		CDK4	0.00336381	0.448254	-0.707855
BHMT2	0.0591477	1	0.821326		SLC26A2	0.0512975	0.976331	-0.707529
CLSTN1	0.00559595	0.479286	0.819557		PRR3	0.00586473	0.5526	-0.706863
WDR41	0.0038102	0.404661	0.819107		LTV1	0.0682065	1	-0.70646
RFX8	0.0437818	0.972208	0.819078		PLK1	0.0678774	1	-0.704836
POLM	0.0222953	0.826116	0.818988		SSR3	0.0487452	0.973256	-0.703901
SLC27A1	0.0104463	0.617886	0.818349		GINS3	0.0345334	0.917689	-0.702578
SELENOP	0.0441129	0.972495	0.817661		RFWD3	0.0695224	1	-0.702489
SLC40A1	0.0115334	0.637966	0.816909		MSH2	0.0193426	0.799437	-0.701627
CORO6	0.00886584	0.569511	0.816803		DNALI1	0.0118581	0.677015	-0.701468
ECHDC2	0.0446095	0.973618	0.815171		TGFBR3	0.0248637	0.848774	-0.7014
PLAAT3	0.044444	0.973618	0.815051		KLF5	0.0394752	0.934885	-0.701085
SLC24A3	0.0675484	1	0.814583		MCM7	0.0121434	0.681168	-0.700046
MGLL	0.0500677	0.990065	0.813648		RASSF8	0.0426228	0.949222	-0.69989
IL33	0.044775	0.973618	0.813428		CDK7	0.0642561	1	-0.699808
FIBCD1	0.0581582	1	0.811644		FEN1	0.0379807	0.926434	-0.699032
APOD	0.047753	0.977851	0.811359		TOX	0.0452715	0.96332	-0.698248
SLC22A3	0.0449405	0.973618	0.810971		FHL3	0.0230977	0.841667	-0.69823
CD200	0.0152847	0.71397	0.809624		TRHDE	0.00341204	0.448254	-0.697918
TP53TG3D	0.045106	0.973618	0.808952		ECT2	0.0586529	0.991605	-0.697553
TMEM187	0.0235497	0.833317	0.80885		A1BG	0.0479184	0.972036	-0.697236
TFPI	0.0459334	0.973618	0.808668		PSG5	0.0020082	0.374906	-0.696935
TAP1	0.0217508	0.822401	0.807721		ANKRD28	0.00709234	0.586431	-0.69612
NLGN4Y	0.0123678	0.657367	0.806369		NME1	0.0556833	0.984659	-0.695855
SNTB1	0.0596423	1	0.80587		EXOSC2	0.00585567	0.5526	-0.695325
CERCAM	0.0676238	1	0.804951		TOMM22	0.00774464	0.604791	-0.694401
PHF11	0.0202081	0.799492	0.80485		NME1-NME2	0.0721528	1	-0.694307
LILRA3	0.0325394	0.908366	0.804231		RBBP8	0.00853464	0.625856	-0.693987
PSTPIP1	0.00539415	0.469478	0.803492		SOSTDC1	0.0603018	0.994406	-0.693773
FBXO32	0.0394752	0.932114	0.802742		SH2D5	0.0383149	0.926693	-0.693084
FOLR3	0.0311798	0.899957	0.802723		RAB38	0.0463304	0.969894	-0.692745
MGC72080	0.0273581	0.867247	0.802588		SIX1	0.0470914	0.971054	-0.692691
TYW1B	0.028023	0.874298	0.801803		PTPN13	0.0708378	1	-0.69256
PIGB	0.00438571	0.422584	0.801382		MRPS9	0.00802844	0.614896	-0.692462
NPAL2	0.0275243	0.870002	0.799316		CCNB1	0.00672831	0.573822	-0.690867
ARHGEF5	0.0111973	0.626631	0.798942		POLA1	0.0144904	0.731298	-0.69085
DNER	0.0619315	1	0.79754		TCF12	0.00416133	0.480518	-0.690644
IFFO1	0.0144335	0.698184	0.795352		PITX1	0.0230334	0.841667	-0.690345
EPHA3	0.0299252	0.890747	0.794306		HSPA1A	0.0111995	0.65978	-0.689658
LEP	0.0160374	0.727189	0.794242		DNAJC9	0.0590784	0.992043	-0.68913
KLK1	0.00398757	0.415112	0.793904		CD55	0.0545278	0.982849	-0.688256
STXBP6	0.00367265	0.392676	0.793489		FAM60A	0.0490758	0.973256	-0.688196
TMEM45A	0.00424575	0.419241	0.793356		ILF2	0.00422264	0.482795	-0.687483
PGM1	0.00698311	0.521472	0.79323		NCBP1	0.062609	1	-0.684053
HS3ST3A1	0.0170757	0.745242	0.791982		EIF2AK4	0.0696081	1	-0.683909
CTSL	0.0479184	0.977851	0.78982		COPS3	0.0253634	0.85726	-0.683703
ZNF439	0.00836058	0.554136	0.789815		EIF4H	0.0684265	1	-0.683244
MLKL	0.00404759	0.415112	0.789608		TRAP1	0.00404006	0.480518	-0.68307
CFHR2	0.0278568	0.874298	0.789148		CKAP2	0.0391437	0.934885	-0.681774
HTRA1	0.0772441	1	0.787879		ABCC6	0.00546392	0.538054	-0.681309
OSMR	0.0062985	0.501697	0.787685		TK1	0.00503521	0.523137	-0.680144
ACCS	0.0372005	0.925104	0.787154		GOT2	0.0192768	0.799437	-0.678558
ZNF680	0.00412324	0.419241	0.786775		ISL1	0.0132021	0.699507	-0.678174
KRT7	0.0465952	0.973618	0.786257		EBI3	0.046926	0.971054	-0.677857
CMAHP	0.0485798	0.979632	0.786172		SCG5	0.0328403	0.912502	-0.67725
GAL	0.00807092	0.545528	0.785473		MRPL1	0.0110724	0.656543	-0.67706
ZNF547	0.0072931	0.529714	0.784438		HPRT1	0.0610217	0.995652	-0.675397
ABCA2	0.0214898	0.819438	0.784192		CPSF3	0.057734	0.991605	-0.675108
SLC1A3	0.0248637	0.852427	0.784074		AGBL5	0.00806029	0.615363	-0.675092
DBP	0.00591014	0.484483	0.783263		TCF4	0.0436163	0.953573	-0.674641
HEBP1	0.0193097	0.781881	0.782732		PPIF	0.0754383	1	-0.674364
DYNC1I1	0.0466111	0.973618	0.780002		GRIA3	0.0172042	0.774481	-0.673324
MACC1	0.0341682	0.919462	0.779973		BMP4	0.00860038	0.625856	-0.672993
VAMP5	0.0777991	1	0.77997		NFKBIZ	0.0293525	0.894652	-0.672338
MAPRE3	0.00988549	0.601794	0.77937		ZCCHC12	0.0499024	0.974238	-0.67159
RRAGD	0.0475872	0.977851	0.778236		SMAD1	0.0687	1	-0.671321
NUDT18	0.0419307	0.959507	0.778162		TWIST1	0.0755703	1	-0.671081
IQCD	0.00586473	0.484483	0.777568		ST6GAL1	0.0158706	0.75247	-0.671055
BARX1	0.0756025	1	0.777501		S1PR1	0.0172929	0.774481	-0.671019
HDHD3	0.0507287	0.991992	0.777206		STARD4	0.0399723	0.938918	-0.669992
TSPAN8	0.00988549	0.601794	0.776968		EPHB2	0.023699	0.842916	-0.669097
ANKRD33	0.00592835	0.484483	0.775249		SFPQ	0.0171376	0.774481	-0.668629
CCL7	0.00512803	0.457236	0.773783		ARHGAP19	0.0599447	0.993432	-0.668427
NHS	0.0390492	0.932114	0.773702		DIPK2A	0.0412978	0.944472	-0.667766
LOC492303	0.0298509	0.890747	0.773108		LRRN1	0.00591924	0.554691	-0.667287
SLC24A5	0.00453591	0.428419	0.772837		SLC9A3R1	0.0353297	0.920727	-0.667279
CACNA1C	0.0350854	0.920344	0.772815		GART	0.023677	0.842916	-0.667087
SYNPO	0.0266931	0.865478	0.772519		NFYA	0.0283494	0.884571	-0.666875
ARSA	0.00765118	0.537494	0.770258		WEE1	0.0168598	0.769363	-0.6668
CST3	0.0675623	1	0.769958		KCNF1	0.0335043	0.917689	-0.665728
TRPV2	0.0451659	0.973618	0.76943		TXLNGY	0.0416291	0.945039	-0.665651
SLC25A2	0.0054902	0.473624	0.76921		ADNP2	0.00674774	0.573822	-0.665591
ANKRD37	0.0510592	0.994797	0.768002		PDZRN3	0.0718241	1	-0.665547
TCTA	0.00683553	0.518542	0.767353		DDX18	0.00433101	0.486229	-0.664933
DIXDC1	0.00940887	0.588468	0.767168		BOP1	0.00469674	0.505556	-0.664856
CLDN23	0.0333774	0.916122	0.766849		BMS1	0.0240059	0.842916	-0.664258
TREM1	0.0846227	1	0.76662		KIAA1324L	0.0588179	0.991892	-0.663685
PNLDC1	0.0167371	0.7434	0.766554		LRFN5	0.028023	0.883153	-0.663676
ITPR1	0.010653	0.620712	0.766468		HJURP	0.0470979	0.971054	-0.663183
TMEM159	0.00486863	0.446507	0.766008		PTPRD	0.0460506	0.967995	-0.662364
GRIK2	0.0527113	1	0.765831		VRK1	0.0507361	0.976331	-0.661923
MXRA7	0.0774082	1	0.764753		SNORD114-3	0.0426228	0.949222	-0.661102
CRYZ	0.0067672	0.518542	0.7631		ZMYND8	0.0100272	0.643146	-0.660461
DCDC5	0.0320102	0.905757	0.762515		EPHB4	0.0553532	0.984659	-0.659622
INS-IGF2	0.0321762	0.906701	0.762225		KCNT2	0.0358274	0.920727	-0.659425
RAB3IL1	0.0752741	1	0.762064		NAP1L1	0.00452794	0.498616	-0.659315
C1orf54	0.0376517	0.927552	0.759254		TYMS	0.00865535	0.625856	-0.659013
APLN	0.0411321	0.952416	0.759253		KCNRG	0.0782287	1	-0.658575
DMRTA1	0.0221894	0.826116	0.759186		WWC1	0.0222012	0.833811	-0.657675
C10orf11	0.0325083	0.908366	0.758482		ITGA3	0.00740472	0.599807	-0.657105
CCN1	0.0513897	0.996765	0.758123		FUOM	0.0439474	0.956436	-0.654441
CAPN3	0.00644019	0.506233	0.75794		ZNF711	0.0470722	0.971054	-0.654361
PIP5KL1	0.0777364	1	0.756966		SLC7A6	0.0634327	1	-0.653752
RAP1GAP	0.00698311	0.521472	0.756895		EZR	0.00495991	0.522123	-0.6527
ACSM5	0.0482491	0.977851	0.756829		SMARCA4	0.0272834	0.875121	-0.652694
SLC16A6	0.070509	1	0.756517		SPINT2	0.0404694	0.940718	-0.65259
PAPSS2	0.00799666	0.544907	0.755935		RCL1	0.0158458	0.75247	-0.652133
KCTD20	0.00783868	0.539699	0.754608		KPNA4	0.0378424	0.926434	-0.650968
ESM1	0.0123678	0.657367	0.753815		MMP11	0.0452715	0.96332	-0.650955
PNPLA7	0.0885522	1	0.753015		PRKDC	0.00464013	0.504003	-0.650345
FAM89A	0.0368226	0.925104	0.75131		AMIGO2	0.0719884	1	-0.650047
TMEM9B	0.00791221	0.541748	0.750473		PSMG1	0.0157565	0.751534	-0.650017
CFLAR	0.0375208	0.926236	0.750386		BIRC5	0.0308537	0.909713	-0.649977
MPPE1	0.00700291	0.521472	0.749811		RANGAP1	0.0528765	0.978992	-0.649793
PNLIPRP2	0.0231878	0.829915	0.749017		ANGPT2	0.0495718	0.974195	-0.648766
STOML1	0.0141364	0.698184	0.748916		HNRNPR	0.00548143	0.538054	-0.648637
DNASE2	0.00707241	0.521472	0.748484		TNIK	0.0301832	0.902701	-0.648353
NEO1	0.02823	0.874298	0.747987		DUSP10	0.0446095	0.96045	-0.647389
PHF20	0.0103257	0.613693	0.74652		SMARCC1	0.0502839	0.97452	-0.646882
SLIT3	0.0497371	0.987485	0.746154		SUZ12	0.0486778	0.973256	-0.646674
SLFN12	0.00827422	0.552293	0.744794		RNF152	0.00551654	0.538054	-0.64661
TRGV7	0.0338362	0.91827	0.744699		LDLR	0.0135653	0.70316	-0.646
KCNH1	0.0622795	1	0.743306		OMD	0.00625162	0.567562	-0.645807
PLBD1	0.0538673	1	0.742003		ETNK2	0.0490758	0.973256	-0.645416
ID4	0.0403038	0.944653	0.741585		LANCL2	0.0660672	1	-0.644696
MAP1A	0.0854417	1	0.741519		GLT8D2	0.0152116	0.74487	-0.64464
PTPRO	0.0616204	1	0.741163		CD274	0.0599721	0.993432	-0.643532
SPPL2A	0.00772383	0.538101	0.74065		BDNF	0.0376517	0.926434	-0.643471
C12orf56	0.0545278	1	0.740321		HIST1H4E	0.0558483	0.984659	-0.643273
CSMD2	0.0698513	1	0.739612		NUDT11	0.0534646	0.980499	-0.642313
CDH1	0.0153579	0.71397	0.738841		RBM25	0.00664121	0.573822	-0.640723
RNF13	0.0101819	0.610408	0.738362		IQCN	0.0462643	0.969894	-0.639357
CSRP3	0.0285091	0.876874	0.737647		UTP18	0.0187059	0.79308	-0.63928
CCL28	0.0373604	0.925145	0.737535		BCL2L12	0.0188032	0.79308	-0.63797
SCGB3A2	0.0218207	0.82374	0.736418		SSRP1	0.0435703	0.953439	-0.637668
VTI1B	0.00637387	0.502674	0.736283		RAI2	0.0383149	0.926693	-0.637261
B3GNT7	0.0728101	1	0.735492		ZWILCH	0.00670891	0.573822	-0.63649
OR6C1	0.0685355	1	0.735093		ALOX5AP	0.0266931	0.869873	-0.63633
ANXA10	0.00738436	0.532228	0.734691		STK33	0.0522158	0.978315	-0.635651
DUSP22	0.0409665	0.949507	0.732454		EBNA1BP2	0.0569404	0.989937	-0.634696
TCAP	0.00585567	0.484483	0.732165		DMC1	0.0450653	0.961511	-0.633948
SCUBE3	0.086588	1	0.731721		KCTD6	0.035263	0.920727	-0.633601
C9orf71	0.0356615	0.923258	0.731421		ALDH7A1	0.0344894	0.917689	-0.632519
GABRB2	0.00535077	0.468551	0.7313		CHORDC1	0.0106164	0.656543	-0.631674
CD248	0.0810172	1	0.730802		TMTC4	0.0159802	0.752905	-0.631405
C3orf34	0.0359933	0.925104	0.729958		SNX32	0.0470914	0.971054	-0.631233
B3GALT4	0.0329463	0.914987	0.72989		KLRC3	0.046926	0.971054	-0.630252
AK4	0.0561784	1	0.729463		RGMA	0.0409665	0.942747	-0.629274
OLFML3	0.0614024	1	0.728353		ZNF467	0.0243646	0.845988	-0.628872
IGSF2	0.036325	0.925104	0.728321		TGIF1	0.0113607	0.662471	-0.628862
RHOU	0.0919872	1	0.727646		MRPL45	0.00900009	0.628352	-0.628456
OLR1	0.0349747	0.920344	0.727591		LHX9	0.0465952	0.969894	-0.628212
NOX1	0.0364909	0.925104	0.727354		C12orf5	0.0579932	0.991605	-0.628116
PPFIBP2	0.0703446	1	0.726819		IQGAP3	0.0197564	0.80424	-0.627339
EML2	0.00540285	0.469478	0.726799		KCND1	0.0387225	0.933715	-0.627084
SUGCT	0.0568384	1	0.726537		CTSV	0.047753	0.971687	-0.626869
IFI35	0.0937853	1	0.726114		IPO5	0.0466622	0.970444	-0.626797
TM4SF4	0.0480838	0.977851	0.726089		IRAK2	0.0245309	0.847725	-0.626438
MARCHF3	0.0570034	1	0.725849		H2BC9	0.0480838	0.972912	-0.626138
RIBC1	0.0113229	0.630706	0.725747		USPL1	0.0221718	0.833811	-0.625905
PMP22	0.0226146	0.826908	0.725195		NUDT21	0.00722252	0.591059	-0.625327
STAT1	0.0386464	0.932114	0.723864		KIAA1522	0.0474222	0.971687	-0.625254
FRMPD1	0.0880613	1	0.723735		RNFT2	0.036325	0.921082	-0.623911
STC2	0.00955872	0.593082	0.723668		UBA2	0.00961667	0.640111	-0.623676
BAALC	0.0746172	1	0.72306		TBX3	0.00690421	0.576863	-0.623286
GALNT18	0.0574983	1	0.722431		MTF2	0.00868842	0.625856	-0.623092
EDNRB	0.093295	1	0.721647		MIR17HG	0.0489105	0.973256	-0.621939
CYSTM1	0.0578283	1	0.721565		PRDX2	0.0101819	0.649578	-0.621575
VSTM2L	0.0829843	1	0.721146		TMEM200A	0.0424572	0.949072	-0.621387
COBLL1	0.0800333	1	0.720833		CCNB1IP1	0.00665086	0.573822	-0.621315
HTRA2	0.0638909	1	0.720759		SATB1	0.0726458	1	-0.621129
LTBR	0.068371	1	0.71873		DCHS1	0.022867	0.841667	-0.620139
ANG	0.00872155	0.566332	0.718301		MB21D2	0.0495718	0.974195	-0.618599
OSR1	0.0831482	1	0.717999		CFDP1	0.0100154	0.643146	-0.618308
RHO	0.00757888	0.537403	0.717927		RFC3	0.0207842	0.818221	-0.618077
ACYP2	0.0687	1	0.717629		REV3L	0.053821	0.982511	-0.617751
AKR1C1	0.0388122	0.932114	0.717311		JARID2	0.0278568	0.88051	-0.617212
EPHA1	0.0177788	0.754607	0.716955		STEAP3	0.0673838	1	-0.616866
FAM225B	0.0583231	1	0.715715		IGSF5	0.0497371	0.974195	-0.616649
PDGFRA	0.0527113	1	0.715526		SDHC	0.0606315	0.994406	-0.616213
SQOR	0.058488	1	0.713911		MRPL9	0.00678669	0.574704	-0.616078
LHPP	0.0905155	1	0.713519		SPTY2D1	0.0856055	1	-0.615868
MAP1S	0.0796589	1	0.713438		IMPDH2	0.00938592	0.635371	-0.615668
COL13A1	0.0144193	0.698184	0.71296		NOCT	0.0500677	0.97452	-0.615623
CTSS	0.032305	0.907101	0.712799		TSPAN9	0.0632679	1	-0.614802
MAGEB4	0.0437818	0.972208	0.712624		CYP24A1	0.0815745	1	-0.614496
KBTBD11	0.0762592	1	0.712294		NSUN6	0.0343357	0.917689	-0.614161
TEF	0.0928046	1	0.712268		LINC00960	0.0505635	0.976331	-0.613671
CBLN3	0.0570817	1	0.712125		SEMA4A	0.0359933	0.920727	-0.61354
TMEM175	0.0386759	0.932114	0.711834		C11orf74	0.0119356	0.678198	-0.613139
TNRC6C	0.00678669	0.518542	0.710918		PRDM2	0.0693579	1	-0.612271
VEGFC	0.0515549	0.997536	0.710781		NT5C3	0.0612908	0.995652	-0.611848
GAS6	0.0510592	0.994797	0.710234		GABRB1	0.0464297	0.969894	-0.610433
ABCA13	0.0852779	1	0.710033		SMU1	0.0224902	0.834844	-0.609988
NNMT	0.0170293	0.745242	0.709117		ELFN2	0.0510592	0.976331	-0.609373
DNAJC6	0.0422916	0.960647	0.708704		INSIG1	0.0543627	0.982849	-0.60912
STIM1	0.00785965	0.539699	0.708578		TNIP1	0.00770304	0.603514	-0.609119
SGCG	0.0895706	1	0.708206		CDV3	0.025913	0.862061	-0.608811
LAMC1	0.0342918	0.920344	0.707939		RUVBL1	0.0243926	0.845988	-0.608726
CP	0.0163708	0.734648	0.70768		L3MBTL3	0.00957029	0.640111	-0.608349
ULBP2	0.0783945	1	0.707651		PPP5C	0.0512245	0.976331	-0.608038
UBE2L6	0.0821648	1	0.707405		UCK2	0.0506295	0.976331	-0.60791
C1orf162	0.0074353	0.533556	0.706949		LMTK3	0.0515549	0.976331	-0.60768
OR4A16	0.0650932	1	0.706808		C17orf79	0.0629385	1	-0.6059
LINC02381	0.0598072	1	0.706482		UROS	0.0851282	1	-0.605495
HLA-G	0.0599721	1	0.706134		SAE1	0.0651234	1	-0.604341
KCNV1	0.0662318	1	0.706062		POSTN	0.00822048	0.619674	-0.60428
LINC01116	0.0603018	1	0.705432		SF3A3	0.0170447	0.774481	-0.603565
ZNF219	0.0900247	1	0.705258		VGF	0.0417947	0.945039	-0.603511
LRP2BP	0.056602	1	0.705224		MAD2L2	0.0109235	0.656543	-0.603265
SLAMF1	0.0462643	0.973618	0.704743		SPATC1L	0.0520506	0.977069	-0.602635
BRDT	0.0884054	1	0.704601		MRTO4	0.0555649	0.984659	-0.601723
SPR	0.0760265	1	0.704118		WWTR1	0.0222247	0.833811	-0.6017
SLC25A27	0.0495718	0.987485	0.702758		MYRF	0.052381	0.978992	-0.601087
TK2	0.0124981	0.662205	0.702558		C18orf21	0.0399194	0.938918	-0.600795
SERP2	0.0447643	0.973618	0.701923		ODC1	0.0247265	0.847725	-0.600691
SPINLW1	0.0399723	0.941489	0.700931		RIC3	0.0684884	1	-0.600107
GLDC	0.0637621	1	0.700465		TRO	0.050894	0.976331	-0.600012
ANKMY1	0.0143767	0.698184	0.699796		PNPT1	0.0309994	0.909735	-0.599479
VIT	0.0511636	0.994797	0.699509		PARP1	0.0064307	0.571256	-0.598932
TMOD1	0.00763049	0.537494	0.6995		ITCH	0.00910143	0.628352	-0.598761
THY1	0.0406351	0.947819	0.698593		TIMM8A	0.0751098	1	-0.598419
MYH8	0.00601984	0.484483	0.697516		SEMA4B	0.045106	0.961511	-0.598374
OSTN	0.0820009	1	0.697012		HNRNPA1	0.0341167	0.917689	-0.597861
CDA	0.0929681	1	0.696632		SPIC	0.0246521	0.847725	-0.597454
SULF1	0.0128713	0.670095	0.696045		PAK1IP1	0.00977986	0.642258	-0.597026
LAMA1	0.0634727	1	0.695677		CDT1	0.0492015	0.973256	-0.596756
B3GNT9	0.00613982	0.492339	0.693259		NRAS	0.00695347	0.578955	-0.596411
FAM83H	0.0670547	1	0.693041		MSLN	0.0388122	0.934885	-0.596033
KRT38	0.025913	0.859462	0.692842		ZNF853	0.0540325	0.982849	-0.595204
CKM	0.0629385	1	0.692777		GSTO2	0.0208693	0.820218	-0.595109
TOR1B	0.0359106	0.925104	0.692593		HILPDA	0.0541976	0.982849	-0.594883
ADCY2	0.0280711	0.874298	0.691776		CHD1	0.00882132	0.628352	-0.594748
SDSL	0.0279324	0.874298	0.690795		KPNA2	0.0149355	0.739346	-0.594606
PLPP3	0.0614556	1	0.690045		HDAC2	0.00627035	0.567562	-0.594031
RNF128	0.0131142	0.678054	0.689476		NOVA1	0.0291863	0.894652	-0.593869
TM4SF19	0.0642504	1	0.689209		XPO4	0.0484171	0.972999	-0.593425
TBC1D2	0.0154461	0.715309	0.688728		AEBP2	0.00834976	0.624346	-0.59336
FCRL1	0.0415438	0.956387	0.688683		EFTUD2	0.0642804	1	-0.593175
SELENBP1	0.0691934	1	0.687948		AHCY	0.0546479	0.982849	-0.592467
LRP1	0.0721528	1	0.687934		NFKBIE	0.0457679	0.965287	-0.592251
CDCP1	0.102111	1	0.687713		RPL17	0.00858941	0.625856	-0.59208
ACOT11	0.0556833	1	0.687612		BAIAP2	0.045437	0.964072	-0.591833
SHBG	0.0105433	0.61974	0.687416		C1QBP	0.0939487	1	-0.591679
BVES	0.00943185	0.588468	0.687331		HIST1H2BD	0.0654087	1	-0.591211
TIAM2	0.0186736	0.773352	0.686828		AGPAT5	0.00920334	0.628352	-0.590489
WDR49	0.0436163	0.970442	0.685605		ASB9	0.0911696	1	-0.590388
RENBP	0.0126175	0.663351	0.68554		CCT3	0.0131549	0.699507	-0.590278
SGCA	0.0263915	0.861546	0.685415		GGH	0.0369884	0.921663	-0.590113
EPHX2	0.0980318	1	0.684044		MRPS17	0.0297004	0.898478	-0.589888
HMHB1	0.0345774	0.920344	0.684036		CSRP2	0.0583231	0.991605	-0.589118
P4HA3	0.00812418	0.54686	0.682981		ABLIM1	0.0636517	1	-0.588504
WDR81	0.00894403	0.572993	0.682624		FUBP1	0.0314386	0.912456	-0.588347
ADTRP	0.0632679	1	0.682093		SMARCAD1	0.0380499	0.926434	-0.588244
LIMS2	0.0798692	1	0.681249		E2F3	0.0425144	0.949119	-0.588207
GALNT12	0.0441155	0.972495	0.680785		DLL3	0.0197035	0.80424	-0.588168
TMEM204	0.0736316	1	0.680349		SECISBP2	0.0399668	0.938918	-0.587908
TRADD	0.0622264	1	0.680125		TMEM164	0.00756858	0.602862	-0.587585
NR1D1	0.0576633	1	0.67993		CSPG4	0.0624442	1	-0.587352
AKAP14	0.042954	0.964352	0.67974		B9D1	0.046076	0.967995	-0.58734
ATP6V1B1	0.0375666	0.926411	0.679278		PPM1G	0.0517004	0.976331	-0.587321
IFITM1	0.0695224	1	0.679133		HIST1H4D	0.0662318	1	-0.587265
FBP1	0.0347316	0.920344	0.679121		IL8	0.0663964	1	-0.58697
NRG1	0.0355526	0.923258	0.678353		CORO1A	0.0320102	0.912456	-0.586714
PCDHB3	0.00739453	0.532228	0.678002		CENPO	0.0135102	0.702542	-0.586556
LTB	0.00861136	0.5607	0.67762		FAM92A1	0.0668901	1	-0.586389
FBXL5	0.0261421	0.859979	0.677496		APCDD1	0.0611259	0.995652	-0.586206
ADAMTS1	0.0356196	0.923258	0.677431		ZNF35	0.0341386	0.917689	-0.585886
BMP6	0.0921752	1	0.675755		POLB	0.0161302	0.754299	-0.584956
HAS3	0.0916602	1	0.675726		RBPMS2	0.0323422	0.912456	-0.584798
GABRD	0.0414473	0.955459	0.675566		HIST1H2BN	0.0675484	1	-0.584369
P2RX4	0.0386061	0.932114	0.674842		ALX1	0.0530416	0.978992	-0.584216
CYP2U1	0.0405844	0.947819	0.674474		GTPBP4	0.059742	0.992826	-0.583702
CCDC146	0.045437	0.973618	0.673504		PCDHGC3	0.0844589	1	-0.582854
FLRT2	0.0111223	0.626631	0.673479		PCMTD2	0.00918065	0.628352	-0.582801
FOLR1	0.00851279	0.558308	0.673073		MAD2L1	0.0341823	0.917689	-0.581516
ARHGEF35	0.0644208	1	0.672263		FGFBP2	0.0210358	0.821561	-0.5809
LOXL2	0.0111973	0.626631	0.672216		ARL9	0.0609611	0.995652	-0.580258
LINC01114	0.0645855	1	0.672166		RNF144B	0.0090338	0.628352	-0.579919
HOXD8	0.0320078	0.905757	0.671929		OTUD4	0.00967479	0.642191	-0.579251
IGHG4	0.0439474	0.972377	0.671869		DCBLD2	0.0710022	1	-0.579207
DBC1	0.0442785	0.973618	0.670933		SERTAD4	0.0954744	1	-0.579083
RPH3A	0.0603018	1	0.670914		C1orf124	0.068371	1	-0.578801
RARRES3	0.044444	0.973618	0.670892		NIBAN1	0.0563434	0.98636	-0.578222
MFGE8	0.102664	1	0.670811		BAG3	0.0112099	0.65978	-0.577886
ACTA2	0.0590784	1	0.670612		C22orf15	0.0207028	0.816358	-0.577767
PRKCD	0.0710022	1	0.670506		SPARCL1	0.0475876	0.971687	-0.577765
TRIOBP	0.0220662	0.826116	0.669714		NUP93	0.0501778	0.97452	-0.577723
AMIGO3	0.0119873	0.650602	0.6697		UPK1B	0.0101938	0.649578	-0.577365
SCGB2A1	0.0108001	0.62415	0.669498		IPO7	0.0647614	1	-0.577172
ATP1A4	0.0602058	1	0.66911		SMAD3	0.0164626	0.762384	-0.576429
PINK1	0.0749456	1	0.668883		TIPIN	0.0133456	0.700691	-0.576308
SCRG1	0.0729744	1	0.667771		FAM136A	0.0317753	0.912456	-0.576294
DOCK5	0.0613145	1	0.667678		RPS21	0.0617851	0.996022	-0.57622
C9orf150	0.0449405	0.973618	0.667228		PLD3	0.0074353	0.60025	-0.574981
TNFSF10	0.0675484	1	0.666768		RNU2-1	0.0570034	0.989937	-0.574744
ZNF662	0.0140942	0.698184	0.664623		KLHL23	0.0696868	1	-0.574576
LGMN	0.073303	1	0.6644		SPRY2	0.0640915	1	-0.574076
STAMBPL1	0.0571684	1	0.663606		RAD54L2	0.0960605	1	-0.573932
P2RY5	0.0457679	0.973618	0.663376		TFRC	0.0272444	0.875042	-0.572949
PITX2	0.0621147	1	0.663181		NPM1	0.0141505	0.720981	-0.572748
CCL19	0.010653	0.620712	0.663083		WDR77	0.102111	1	-0.572731
PSG6	0.0215353	0.819438	0.662817		LIF	0.101784	1	-0.572534
PFN4	0.00972142	0.59718	0.661773		NUP62	0.0826598	1	-0.57155
CIDEB	0.04018	0.944092	0.661423		SREBF2	0.0887159	1	-0.57133
P2RY6	0.0345994	0.920344	0.661416		RELN	0.0401381	0.938918	-0.570967
HSPG2	0.0273813	0.867247	0.661401		PLCL1	0.0364909	0.921082	-0.570359
ENDOD1	0.068042	1	0.660092		MAP2	0.045949	0.967399	-0.570023
STGC3	0.0465952	0.973618	0.659884		RPAP3	0.0420519	0.945039	-0.569956
PIGH	0.0173396	0.749272	0.659844		RFC4	0.0104342	0.655186	-0.569781
CXorf23	0.0467606	0.975036	0.659774		HMBS	0.100153	1	-0.569507
TPST2	0.100551	1	0.659609		MBNL3	0.0851142	1	-0.569407
PTPRB	0.03926	0.932114	0.659092		TAF1B	0.0537935	0.982511	-0.568888
MANSC1	0.0531367	1	0.658996		SNRPB	0.00888814	0.628352	-0.568875
SLC35E4	0.00902256	0.573819	0.658042		TPP2	0.083137	1	-0.568574
MYCT1	0.0298229	0.890747	0.657808		PTPRU	0.00983847	0.642258	-0.568136
AQP11	0.101948	1	0.657416		CECR1	0.0716597	1	-0.567689
TNFAIP2	0.0836397	1	0.657392		RSPO2	0.0416291	0.945039	-0.567515
KAL1	0.046926	0.975082	0.65693		DBN1	0.030522	0.909417	-0.567213
OR52I2	0.110074	1	0.656547		SNAI1	0.0311455	0.909735	-0.56716
DNAH1	0.0771731	1	0.656378		ADAT1	0.0497371	0.974195	-0.566841
HLA-H	0.0673838	1	0.656238		PES1	0.067932	1	-0.565892
MCFD2	0.0834102	1	0.655952		CCRL1	0.0724814	1	-0.565699
RASA2	0.00857844	0.560083	0.655292		FAM49B	0.0156675	0.750908	-0.5655
ZHX1	0.0201073	0.798145	0.654163		REEP2	0.050233	0.97452	-0.565192
AKR1CL2	0.0475876	0.977851	0.653842		HSPB8	0.0411321	0.944182	-0.564805
MGST2	0.0335043	0.916122	0.653043		BRMS1L	0.0413751	0.944865	-0.56419
PCDHB7	0.0216811	0.822383	0.652818		SLC19A1	0.0430039	0.952383	-0.56398
CPEB1	0.0691934	1	0.652104		RNU12	0.0594775	0.992372	-0.563245
ARMC7	0.0336809	0.917717	0.651508		TIA1	0.0160101	0.752905	-0.563036
OR2B11	0.0266614	0.865478	0.651286		SLC25A25	0.093295	1	-0.562684
HTR1E	0.0213685	0.819438	0.65085		C6orf115	0.0728101	1	-0.562587
ANKRD12	0.0121564	0.654256	0.650165		CEP135	0.0175742	0.780582	-0.562479
SLCO4C1	0.0629965	1	0.650098		RNPS1	0.0223484	0.833811	-0.562298
HERC6	0.0718241	1	0.650077		RNF150	0.0604666	0.994406	-0.562156
NHEDC1	0.0485798	0.979632	0.649266		RANGRF	0.017324	0.774481	-0.561792
HYAL1	0.101604	1	0.648517		AKR1A1	0.0746172	1	-0.561388
PTPN3	0.0490758	0.983822	0.648466		ARHGAP8	0.0988479	1	-0.561094
RASSF1	0.0640405	1	0.648207		CTXN1	0.0369884	0.921663	-0.561049
ASB13	0.00837141	0.554136	0.64791		CUL4B	0.00961667	0.640111	-0.560964
NAPSA	0.0102897	0.613172	0.647321		AEN	0.00869945	0.625856	-0.560202
GNMT	0.0587337	1	0.647172		ARAP3	0.0586529	0.991605	-0.559933
PIK3R1	0.00989726	0.601794	0.646298		TFB2M	0.0552027	0.984659	-0.559747
GTSF1L	0.111556	1	0.645825		MYBL2	0.070509	1	-0.559178
VPREB3	0.014221	0.698184	0.645211		SAPCD2	0.0612908	0.995652	-0.559154
BTLA	0.107976	1	0.645156		LOC730101	0.0616204	0.995667	-0.558793
PARP12	0.108953	1	0.645062		MED28	0.0320926	0.912456	-0.558369
NAP5	0.0497371	0.987485	0.644432		UCP2	0.0379833	0.926434	-0.558219
TNFSF9	0.0844589	1	0.644375		CDK8	0.0193591	0.799437	-0.557893
ODF3L2	0.0934584	1	0.644199		NOP14	0.052186	0.978315	-0.557714
BTD	0.016906	0.745242	0.643774		SLC25A44	0.102398	1	-0.556006
IFNGR1	0.0604666	1	0.643725		SDF2L1	0.102739	1	-0.555982
LGI4	0.0682065	1	0.643134		LTBP4	0.0667256	1	-0.555564
SLC25A20	0.0137312	0.690783	0.642796		MRPL47	0.0963909	1	-0.555473
HDAC4	0.0865848	1	0.642747		CCNB2	0.0655734	1	-0.554564
TCN2	0.0109111	0.625256	0.64266		SHOX	0.0627737	1	-0.554336
HOMER2	0.11302	1	0.642591		C13orf16	0.0752741	1	-0.553854
CRYBA2	0.017637	0.754607	0.64196		ZNF326	0.00791221	0.613864	-0.553533
DEPDC7	0.0220135	0.826116	0.641856		FARSB	0.0795412	1	-0.553408
CST6	0.085933	1	0.641802		PHB2	0.00916931	0.628352	-0.55333
MRGPRD	0.0701801	1	0.641517		TRIL	0.0629385	1	-0.552806
C22orf23	0.0619499	1	0.641349		RFC2	0.0472007	0.971687	-0.552391
DYNLT3	0.0125909	0.663351	0.641219		RPL31	0.086588	1	-0.551862
TRPM4	0.0384899	0.932114	0.641044		ID3	0.0251189	0.853828	-0.551054
TIMP4	0.0803613	1	0.640353		HNRNPA1L2	0.0637621	1	-0.550934
CYP1A2	0.0279127	0.874298	0.640342		HNRNPC	0.0178894	0.788441	-0.550711
CLEC12B	0.051916	0.999665	0.640118		SNX24	0.104377	1	-0.550657
XKRX	0.072256	1	0.63994		GALNT16	0.0639268	1	-0.550392
CRTC1	0.0353297	0.920654	0.639777		SET	0.0110724	0.656543	-0.550144
ITGA11	0.115133	1	0.639374		S100A2	0.0642561	1	-0.549926
SLC6A6	0.0718241	1	0.639304		SAMD12	0.0596423	0.992826	-0.549831
CEACAM6	0.117732	1	0.639294		TKT	0.0224015	0.833811	-0.549075
HLA-DPB1	0.0302126	0.891915	0.639106		TRGC2	0.0764234	1	-0.548992
ZNF135	0.113996	1	0.638825		ATPBD4	0.0765875	1	-0.548674
P2RY2	0.0344235	0.920344	0.638593		BTBD2	0.0553419	0.984659	-0.548546
OR2H2	0.0341604	0.919462	0.638058		MPP7	0.0128445	0.696847	-0.548485
RNF212	0.121465	1	0.637849		FANCD2	0.0197896	0.80424	-0.548281
S100A4	0.0701801	1	0.637693		SLC9A3R2	0.0675484	1	-0.548064
DNAH3	0.0535194	1	0.637546		RICTOR	0.02226	0.833811	-0.54805
TNFSF13B	0.0133593	0.681161	0.63719		TJP2	0.0647502	1	-0.547053
MRGPRF	0.0627737	1	0.637049		PRPS1	0.044444	0.959818	-0.547012
SOD3	0.0123793	0.657367	0.636558		TFAM	0.0229182	0.841667	-0.546856
CD80	0.0515549	0.997536	0.636205		TNFRSF6B	0.0119485	0.678198	-0.546699
TREML1	0.066561	1	0.635971		PTTG3P	0.0644208	1	-0.546527
PTCHD1	0.0838036	1	0.635525		THOC2	0.0899607	1	-0.546423
OR7D4	0.012979	0.674231	0.63526		LRPPRC	0.0341823	0.917689	-0.546229
MEP1A	0.0479184	0.977851	0.634889		PM20D2	0.0645855	1	-0.546124
RAP1B	0.0391437	0.932114	0.634627		PTN	0.0706734	1	-0.545481
PURA	0.078721	1	0.634108		WDR35	0.0126974	0.694546	-0.545227
PCSK1	0.00934011	0.585804	0.633101		FAM96A	0.0774082	1	-0.545083
ZNF133	0.047613	0.977851	0.633069		MKX	0.00918065	0.628352	-0.545026
GYPB	0.0239693	0.836161	0.632812		FXN	0.073303	1	-0.544961
PARP9	0.111394	1	0.632235		HHEX	0.0484145	0.972999	-0.544691
CPN2	0.0161904	0.731351	0.632151		C5orf39	0.0775723	1	-0.543752
MAPK3	0.100153	1	0.631773		DLG3	0.0617255	0.995943	-0.54374
OR10G8	0.0158756	0.725316	0.631323		MAK16	0.0565084	0.987802	-0.543731
B4GALT4	0.116433	1	0.631035		ARNT2	0.0546479	0.982849	-0.543217
ZCWPW1	0.0281306	0.874298	0.63083		EIF3M	0.0105798	0.656543	-0.543006
PECAM1	0.118109	1	0.630253		FAM57A	0.0777364	1	-0.542786
NR1H2	0.0148056	0.706177	0.630151		MAMDC2	0.0634327	1	-0.542671
THBS2	0.0761898	1	0.629987		HSPA4	0.055036	0.984659	-0.542646
SERPINC1	0.0484692	0.979579	0.629477		PDIA4	0.0762592	1	-0.542496
PDE5A	0.0265268	0.863602	0.629225		HNRNPL	0.00970975	0.642258	-0.542426
ZNFX1	0.118382	1	0.628382		LDB2	0.0723171	1	-0.54153
CTSO	0.11757	1	0.628199		C6orf66	0.0783928	1	-0.541221
MON1A	0.0449147	0.973618	0.628077		FAM86C	0.0785569	1	-0.541211
IFRD1	0.0261942	0.859979	0.627998		RCOR2	0.0223676	0.833811	-0.540995
CAPN11	0.0208868	0.811561	0.627706		GINS2	0.0652441	1	-0.540742
MOCS1	0.0107019	0.620712	0.627616		FAIM2	0.0418822	0.945039	-0.540565
TMEM154	0.059136	1	0.627559		CGA	0.0517202	0.976331	-0.540564
HLA-E	0.0504167	0.99157	0.627359		C9orf135	0.0659026	1	-0.540401
ZMYND15	0.045191	0.973618	0.626904		SULT1E1	0.078885	1	-0.540267
PDLIM5	0.0800333	1	0.626846		C13orf27	0.0793772	1	-0.539773
LOC654433	0.052381	1	0.626716		NDUFA10	0.0890431	1	-0.539058
CTNNA2	0.0175742	0.754607	0.62663		SNORD36A	0.0662318	1	-0.538759
SEMA4C	0.038839	0.932114	0.625502		RN7SK	0.0663964	1	-0.53855
SLC36A1	0.0132229	0.678054	0.625498		RPUSD3	0.102588	1	-0.538529
MTHFR	0.012353	0.657367	0.625273		DDX46	0.0127641	0.696374	-0.538402
CCDC28A	0.0558483	1	0.625015		COTL1	0.0831482	1	-0.537856
CA5B	0.0108494	0.62415	0.624983		ASGR1	0.031512	0.912456	-0.537745
FLJ32065	0.0532068	1	0.624754		LMO4	0.0173396	0.774481	-0.537669
BGN	0.0591477	1	0.62428		CSE1L	0.0394244	0.934885	-0.537256
LINC00839	0.0719884	1	0.62428		DGKD	0.0386464	0.932823	-0.536568
MCOLN1	0.0901883	1	0.623993		TSPYL4	0.0667036	1	-0.535559
PRKAB2	0.0401381	0.944034	0.623923		PSMC4	0.110906	1	-0.535425
MNS1	0.0371548	0.925104	0.62374		PLEKHG3	0.0678774	1	-0.535357
ZNF664	0.0116911	0.639794	0.623098		DTNA	0.00980328	0.642258	-0.535192
MANEAL	0.0854417	1	0.622843		HNRNPA1P33	0.0682065	1	-0.535155
HGD	0.0724814	1	0.622809		UBE2I	0.0258368	0.862061	-0.534504
NEK7	0.105208	1	0.62275		USP44	0.0903519	1	-0.53417
CAMKK2	0.0741244	1	0.622635		C9orf72	0.0117937	0.677015	-0.534099
GDPD5	0.0966851	1	0.622408		TEAD4	0.0724814	1	-0.533995
NCR3	0.0271858	0.867247	0.622186		TUFT1	0.0107387	0.656543	-0.532921
FSCN2	0.0361127	0.925104	0.621399		SNORD114-1	0.0687	1	-0.532785
FN1	0.0826565	1	0.620426		FANCF	0.0308745	0.909713	-0.532363
IL20	0.0362929	0.925104	0.620404		WFDC21P	0.0688645	1	-0.532104
IL1A	0.0460988	0.973618	0.620194		HYOU1	0.10423	1	-0.532086
ASB16	0.0663964	1	0.619746		BIRC3	0.107731	1	-0.531778
SLC44A3	0.0811811	1	0.619724		PRPF19	0.0110227	0.656543	-0.531767
LTC4S	0.120654	1	0.619385		SLC38A6	0.0258368	0.862061	-0.531712
GALNT11	0.083376	1	0.619332		UGCG	0.0354188	0.920727	-0.531625
SLC16A10	0.0756028	1	0.618985		CENPW	0.069029	1	-0.531519
AJAP1	0.0825238	1	0.618641		TSHR	0.0885522	1	-0.5315
SASH1	0.0981951	1	0.618595		CCL2	0.0737959	1	-0.531457
EEA1	0.0297208	0.890747	0.618488		CENPQ	0.0872429	1	-0.530864
CCDC107	0.0247824	0.850861	0.618202		CDON	0.089534	1	-0.530862
RAP2A	0.0393094	0.932114	0.618007		GNL3	0.036564	0.921082	-0.53084
SIRT4	0.0146476	0.702704	0.617966		TRIM28	0.0188682	0.79308	-0.530676
RPP25	0.0844733	1	0.617406		AGTR1	0.0419604	0.945039	-0.530654
ABCA3	0.0462031	0.973618	0.616993		NLRP1	0.0563434	0.98636	-0.530639
IGFBP4	0.0598867	1	0.616734		TUBA1C	0.0946023	1	-0.530346
LDHC	0.0247637	0.850861	0.615847		GOLGA2P10	0.0691934	1	-0.529913
RSPO1	0.0106042	0.620712	0.615771		XPO5	0.0206139	0.8142	-0.528829
MFSD1	0.0223661	0.826116	0.61548		NUTF2	0.0367907	0.921663	-0.527863
GPAA1	0.126491	1	0.615348		PLS1	0.0558483	0.984659	-0.527691
POU5F1P4	0.0103498	0.613693	0.615284		ERF	0.011871	0.677015	-0.527615
FNDC4	0.102437	1	0.614639		RHPN2	0.0333383	0.917227	-0.527409
LOC155060	0.0744529	1	0.614585		EGR1	0.0223307	0.833811	-0.527105
SULT2B1	0.0719884	1	0.614414		RBM12	0.019773	0.80424	-0.526899
BTC	0.0144335	0.698184	0.614368		EXOSC7	0.013291	0.700691	-0.526829
SIGLEC9	0.0489105	0.983809	0.614143		MRPS2	0.0380038	0.926434	-0.526379
EXTL1	0.118219	1	0.613748		CNTLN	0.0484431	0.972999	-0.525998
ARSG	0.124123	1	0.613364		IGF2BP2	0.0794919	1	-0.525983
SLC18A3	0.01848	0.771723	0.612713		ARHGAP28	0.0414635	0.945039	-0.525874
CCDC144A	0.0156379	0.721396	0.612466		PRY	0.0187383	0.79308	-0.525695
GRM7	0.0251377	0.854031	0.612278		CDC34	0.113345	1	-0.525683
DSTN	0.0187221	0.773352	0.611703		HEATR1	0.06582	1	-0.525298
CLDN7	0.127625	1	0.610633		RNF138	0.0104463	0.655186	-0.525266
PLXNA2	0.123456	1	0.610618		CREB5	0.0448144	0.961413	-0.525058
ZNF418	0.0347096	0.920344	0.60919		EPHA2	0.0578283	0.991605	-0.524616
FBXW5	0.0178736	0.754607	0.609082		NP	0.0821648	1	-0.524499
FAM160A2	0.0236588	0.833317	0.608631		SPSB1	0.0109482	0.656543	-0.524426
GGT5	0.050894	0.993597	0.608621		SCARB1	0.0535371	0.981075	-0.524263
C1orf198	0.0225435	0.826908	0.608526		USP10	0.0867242	1	-0.524242
SCPEP1	0.0466878	0.974368	0.608234		SEZ6L2	0.0725426	1	-0.523887
DNAH12L	0.0570034	1	0.608212		SOX18	0.042954	0.95216	-0.523584
CLCNKB	0.0367453	0.925104	0.607944		LETM2	0.0104342	0.655186	-0.523534
COL10A1	0.0171531	0.745242	0.607679		UBE2G1	0.0194415	0.80099	-0.523191
PLEKHA3	0.0535371	1	0.607583		STK26	0.0714953	1	-0.522451
CHST7	0.0693585	1	0.607021		PFAS	0.0478199	0.971687	-0.522133
DUSP19	0.0635974	1	0.606969		EIF2S3	0.0240794	0.842916	-0.522068
PRNT	0.110979	1	0.606724		HPDL	0.0306876	0.909713	-0.521085
C8orf48	0.0628183	1	0.606698		PPT2	0.111256	1	-0.520435
ABHD4	0.0258559	0.859462	0.606672		RBM14	0.0140661	0.718215	-0.519869
SH3BP5	0.0916602	1	0.606016		KHDRBS3	0.0527113	0.978992	-0.51957
ANKRD34A	0.076095	1	0.605571		WTAP	0.0108001	0.656543	-0.51951
BLVRB	0.0728101	1	0.605422		PIWIL3	0.066561	1	-0.518588
KISS1	0.105297	1	0.604956		GBAS	0.083312	1	-0.518491
SMYD2	0.0338331	0.91827	0.604766		EIF1AD	0.0397305	0.938142	-0.518279
LHX8	0.0305633	0.895026	0.604725		LRCH2	0.0494065	0.974107	-0.518277
AMOTL2	0.0716597	1	0.604612		KIF2A	0.0975421	1	-0.517925
GNRHR2	0.0111348	0.626631	0.604205		SIPA1L2	0.0124452	0.690002	-0.517804
NPDC1	0.130628	1	0.604078		FUT8	0.0180322	0.788441	-0.517781
TUBGCP6	0.0479235	0.977851	0.604017		TEAD3	0.0768774	1	-0.51756
HLA-DRB5	0.0470914	0.97682	0.603628		PSMB6	0.113996	1	-0.517197
CLDN17	0.0311037	0.899823	0.602952		NAT14	0.0171531	0.774481	-0.517178
IKBKG	0.0321138	0.90601	0.602842		NDFIP2	0.0867517	1	-0.516845
ARHGAP31	0.0775723	1	0.602574		HOXD10	0.0437682	0.955354	-0.515621
MYL9	0.118544	1	0.602495		POT1	0.0181596	0.790592	-0.515556
DSG1	0.0171841	0.745242	0.602421		ATE1	0.0400141	0.938918	-0.515499
AGA	0.050233	0.990065	0.601843		SEH1L	0.0616667	0.995667	-0.51526
DIRAS1	0.0527554	1	0.601124		NUDCD1	0.0647502	1	-0.515149
DGKI	0.0354188	0.921969	0.600911		RPL13	0.0134004	0.700691	-0.515027
EPS8L3	0.023677	0.833317	0.600002		C3	0.100806	1	-0.515023
ST6GAL2	0.0159353	0.725316	0.599967		AMER1	0.0736316	1	-0.514914
KRT9	0.0350633	0.920344	0.599922		VAT1L	0.0204952	0.812193	-0.514902
STAC2	0.0282897	0.874298	0.599405		CRACR2B	0.0737959	1	-0.51463
COL15A1	0.0840267	1	0.599338		CTHRC1	0.0543627	0.982849	-0.514432
GJB4	0.0317753	0.902856	0.599319		PPIG	0.021041	0.821561	-0.514019
CD300C	0.114837	1	0.599294		LOC728392	0.0742887	1	-0.513363
UFSP1	0.125419	1	0.59928		RAB26	0.0650795	1	-0.51335
PRICKLE1	0.0202418	0.7995	0.598965		VEZT	0.0297821	0.898576	-0.5129
GJA1	0.0116783	0.639794	0.598393		SMC3	0.0241345	0.842916	-0.512879
OR5M11	0.0152408	0.71397	0.597991		MRRF	0.0484952	0.972999	-0.512769
TRIM8	0.0246335	0.85064	0.597891		NRM	0.0514317	0.976331	-0.5127
LCAT	0.0138564	0.693354	0.597388		PLA2G4A	0.0800268	1	-0.512447
ZNF613	0.0176527	0.754607	0.597312		ECHDC3	0.0345001	0.917689	-0.512013
TRIM29	0.120979	1	0.597309		RFLNB	0.0754383	1	-0.510796
ARHGEF17	0.134745	1	0.597196		DMTF1	0.0252128	0.854588	-0.510772
ABCC2	0.033291	0.916122	0.596569		EPB41L5	0.038073	0.926434	-0.51063
CD226	0.0468926	0.975082	0.596363		USP46	0.0316909	0.912456	-0.509777
IKZF2	0.069952	1	0.596204		POLR1C	0.0509229	0.976331	-0.509726
GRB14	0.121628	1	0.596093		NSMCE2	0.0318386	0.912456	-0.509508
DNAH17	0.0647614	1	0.596086		FABP7	0.122925	1	-0.509494
LRRC34	0.0191456	0.781881	0.595939		PGGHG	0.0757667	1	-0.509417
MAP1LC3A	0.0834759	1	0.595908		ELOVL4	0.102763	1	-0.509079
TAOK2	0.0932926	1	0.594723		HMGA2	0.0657896	1	-0.50885
C3orf70	0.0792131	1	0.594466		TENM3	0.076095	1	-0.508641
SLC44A1	0.0187707	0.773355	0.594463		TAF5L	0.121141	1	-0.508586
IL10RB	0.120193	1	0.594316		SLC27A5	0.071331	1	-0.508071
SYNPR	0.0270299	0.867247	0.593869		KIF15	0.0219082	0.833811	-0.507776
C9orf40	0.0497544	0.987485	0.593737		NDUFA4	0.0532068	0.978992	-0.506841
CAVIN2	0.0797052	1	0.593701		ZMYM5	0.013524	0.702542	-0.506083
NPPB	0.0742887	1	0.592995		WNK4	0.0783928	1	-0.50582
KCNS2	0.0996639	1	0.592831		ACADM	0.0120652	0.678378	-0.505677
PAQR7	0.0764841	1	0.592604		ACACA	0.0105069	0.656543	-0.505602
RP11-35N6.1	0.0612908	1	0.5926		USP1	0.0109978	0.656543	-0.505381
PHETA2	0.0805252	1	0.592589		ITPRIP	0.0123661	0.687306	-0.505129
CTSLP2	0.0806892	1	0.592302		PIM3	0.0769158	1	-0.504875
OR56B1	0.0955825	1	0.592086		CENPL	0.0517202	0.976331	-0.504155
TRPM3	0.0677129	1	0.591915		TAF8	0.108139	1	-0.50381
MAD1L1	0.110418	1	0.591428		GGCT	0.0259893	0.862061	-0.503541
DAGLB	0.0307706	0.8967	0.591167		HOXA5	0.0330063	0.914987	-0.503519
PLXNA3	0.0560122	1	0.590835		NLE1	0.0713995	1	-0.502994
ZCCHC24	0.138622	1	0.590564		RAN	0.0357313	0.920727	-0.502556
RAB28	0.0879485	1	0.590485		PRKG1	0.0910061	1	-0.502502
IGFL1	0.0443396	0.973618	0.590318		CDK1	0.0775723	1	-0.502405
C2CD2	0.0322837	0.907101	0.590117		FDFT1	0.0994652	1	-0.502212
SLC30A8	0.109441	1	0.589883		FAM29A	0.0877339	1	-0.502064
C1orf63	0.0622795	1	0.589758		FOXN3	0.0345114	0.917689	-0.501678
ZNF409	0.0624442	1	0.589655		SLC20A1	0.045106	0.961511	-0.501555
ACOT4	0.0582756	1	0.589624		LAMB1	0.0356643	0.920727	-0.501369
ANPEP	0.0452715	0.973618	0.589617		SMCHD1	0.0241529	0.842916	-0.501202
SLC23A2	0.0619315	1	0.589594		KLHL5	0.0231878	0.841667	-0.500673
TSPAN13	0.0317542	0.902856	0.589149		CARMIL2	0.0785569	1	-0.499917
CSF1	0.0273421	0.867247	0.589126		CYTL1	0.0110326	0.656543	-0.499516
KRT13	0.0314176	0.899957	0.588377		GNG5	0.081203	1	-0.499222
KIR2DL1	0.0164171	0.734648	0.58803		RAB3B	0.0268593	0.870869	-0.498847
ITPR3	0.122763	1	0.587852		TP53	0.127949	1	-0.498571
TMEM132D	0.0968692	1	0.587589		PRDM8	0.0739199	1	-0.498378
TMEM37	0.028854	0.881707	0.587555		SPG21	0.123898	1	-0.49834
MFSD6	0.0769158	1	0.587325		FXC1	0.0888795	1	-0.498236
FADS3	0.0791919	1	0.587234		TSPAN6	0.0292938	0.894652	-0.498169
PSMG3-AS1	0.0811811	1	0.587135		RAP1GAP2	0.0790491	1	-0.497604
IGKC	0.0634327	1	0.587092		TMEM217	0.0980318	1	-0.49704
GBP7	0.0192276	0.781881	0.58639		NEIL3	0.0916602	1	-0.496784
SEC22C	0.0159204	0.725316	0.58636		MFAP2	0.0606315	0.994406	-0.496458
MMP2	0.0977053	1	0.585768		EXOSC9	0.0892068	1	-0.496172
PCSK9	0.0506029	0.991992	0.585368		TCERG1	0.0463559	0.969894	-0.496097
IFNA2	0.0670547	1	0.585366		CRABP1	0.0645855	1	-0.495544
AGTRAP	0.141689	1	0.585218		MRPL28	0.0267194	0.869873	-0.495496
C20orf107	0.0637621	1	0.585152		EIF6	0.111882	1	-0.495233
SLC22A18	0.117906	1	0.58503		CYYR1	0.0413991	0.944865	-0.495166
CBLN1	0.0134965	0.686195	0.584745		CTDSPL2	0.0233141	0.841667	-0.494848
C4orf6	0.0640915	1	0.584547		CDC25C	0.0744034	1	-0.494718
WFDC6	0.0654087	1	0.584412		HNRNPH1	0.0381192	0.926434	-0.494581
ROGDI	0.019773	0.788807	0.58357		RCC2	0.0125511	0.692657	-0.49399
SEMA7A	0.115621	1	0.58347		SEPTIN6	0.0800333	1	-0.493896
TMEM138	0.0185283	0.771723	0.583444		SH3BP1	0.0589828	0.992043	-0.49386
DRD1	0.0624924	1	0.583355		SNX5	0.0277547	0.88051	-0.493764
ITM2B	0.122439	1	0.583164		PTPRF	0.0772441	1	-0.493582
ABCB6	0.0531367	1	0.582695		NIPA1	0.0120133	0.678378	-0.493008
FAM214B	0.0828204	1	0.582497		SEC13	0.118869	1	-0.492871
PSKH2	0.0241713	0.840228	0.582412		PCDH9	0.0880187	1	-0.492382
KLK15	0.0391194	0.932114	0.582307		SLC25A24	0.0282499	0.884571	-0.492372
LY6G6D	0.041351	0.954708	0.582036		MYSM1	0.0962358	1	-0.492313
FPR1	0.0502573	0.990065	0.581867		NARG1	0.090679	1	-0.492257
SMPDL3B	0.0254766	0.855597	0.581769		DANCR	0.0803613	1	-0.491541
GNG11	0.0326743	0.910006	0.581712		POLR2B	0.0150079	0.739346	-0.49132
ZNF611	0.06582	1	0.581355		SERTAD4-AS1	0.0806892	1	-0.49107
AGPAT2	0.125519	1	0.581225		STX1A	0.128273	1	-0.49095
SLC11A1	0.0256659	0.857283	0.580949		NUP107	0.0150369	0.739346	-0.49083
SPATA13	0.0721528	1	0.580841		MED8	0.0247079	0.847725	-0.490277
NMB	0.0312291	0.899957	0.580206		GSTM4	0.125195	1	-0.490074
GCKR	0.0190148	0.780296	0.580186		PSMC3IP	0.12179	1	-0.489991
LRRIQ1	0.0893228	1	0.579331		SUPT16H	0.0156379	0.750908	-0.489738
BANP	0.0537022	1	0.578508		PRMT5	0.0542061	0.982849	-0.489633
TMEM120A	0.096889	1	0.578198		FAM13A-AS1	0.0813451	1	-0.489067
CHRNA2	0.0514048	0.996765	0.57816		MRPS16	0.0456451	0.965252	-0.489044
SPRYD3	0.0141646	0.698184	0.578091		MGARP	0.081509	1	-0.488567
TRAK2	0.0295781	0.890747	0.578082		DSPP	0.0219257	0.833811	-0.487976
LRRN4CL	0.0310137	0.898497	0.577939		DNMT1	0.0229899	0.841667	-0.487775
NKAIN2	0.134376	1	0.577906		ACAT2	0.0271273	0.874808	-0.487691
PPFIA4	0.0839674	1	0.5778		MIR451A	0.0821648	1	-0.487484
CCDC80	0.0279522	0.874298	0.577788		TMOD3	0.0193426	0.799437	-0.487447
C12orf51	0.0655734	1	0.577658		MAGOH	0.0482089	0.972999	-0.487153
OPTC	0.0286692	0.877752	0.577554		APEX1	0.0649725	1	-0.486766
S100A6	0.0939487	1	0.577512		MND1	0.0138982	0.713401	-0.486405
GPER1	0.0841313	1	0.577482		RBP7	0.022313	0.833811	-0.485951
HHLA1	0.0659719	1	0.576806		SLC29A2	0.0703446	1	-0.485559
LHFPL6	0.0847866	1	0.576787		LIG3	0.0362703	0.921082	-0.485435
SLC46A1	0.131348	1	0.57651		DIAPH3	0.0528098	0.978992	-0.485347
TPST1	0.0236952	0.833317	0.576475		C1orf152	0.0926412	1	-0.485056
CYorf15B	0.0659026	1	0.576467		DYNC1I2	0.125964	1	-0.484681
ELMOD3	0.081509	1	0.576423		GDAP1	0.0524026	0.978992	-0.484597
GCNT3	0.0268162	0.865947	0.576067		RPS7	0.032454	0.912502	-0.484378
SLC12A4	0.128921	1	0.575346		NSDHL	0.0605839	0.994406	-0.484325
ABCB11	0.0983583	1	0.575272		MLPH	0.0403038	0.940718	-0.48399
GRID1	0.0768118	1	0.575238		NR4A1	0.0747266	1	-0.483802
GLP2R	0.0878976	1	0.575013		SMARCB1	0.0235133	0.842916	-0.483787
DIRC1	0.0584758	1	0.574555		FABP5	0.0831482	1	-0.48368
POLE4	0.0146046	0.702198	0.574251		MAPK6	0.102929	1	-0.483319
SLC49A3	0.0857693	1	0.574059		SNRNP40	0.0226146	0.83653	-0.483294
SLC38A7	0.0153873	0.71397	0.574037		C5orf34	0.0882249	1	-0.483243
NDST2	0.129244	1	0.57395		EBPL	0.0188844	0.79308	-0.482877
DDO	0.0650795	1	0.573936		CSNK1E	0.0129925	0.696847	-0.482238
MATN2	0.045443	0.973618	0.573933		PABPC3	0.125357	1	-0.481728
GALM	0.142496	1	0.573865		RGCC	0.0841313	1	-0.481473
RBKS	0.0146046	0.702198	0.573852		IDH3B	0.0377274	0.926434	-0.481216
ADPRHL1	0.108302	1	0.57375		MIR590	0.0844589	1	-0.480406
NPR2	0.0144762	0.698835	0.573746		NAF1	0.0448645	0.961413	-0.480279
STX12	0.144046	1	0.573659		CDC45	0.0847866	1	-0.480138
CSRP1	0.0267969	0.865947	0.573044		PGM2L1	0.0715577	1	-0.479882
RAB43	0.022313	0.826116	0.572992		STOML2	0.0232599	0.841667	-0.479858
CEACAM5	0.0217159	0.822383	0.572544		PXYLP1	0.0849504	1	-0.479749
DOK4	0.0142916	0.698184	0.57248		MAFF	0.055314	0.984659	-0.479328
TLR4	0.022867	0.829179	0.572321		HNRNPK	0.0132637	0.700691	-0.479085
SLC6A1	0.0374291	0.925886	0.571958		HNRNPA0	0.0286091	0.89016	-0.478566
EMILIN2	0.106491	1	0.571956		CSNK1A1	0.036768	0.921663	-0.478541
CYB561D2	0.0231517	0.829915	0.571598		ADM	0.0669484	1	-0.478517
HOOK2	0.0231878	0.829915	0.571471		IL19	0.058488	0.991605	-0.478323
JDP2	0.0429794	0.964352	0.571357		RND2	0.0908426	1	-0.478008
CARMIL1	0.0867517	1	0.570838		GKAP1	0.13325	1	-0.477898
LOC150763	0.0668901	1	0.57056		RBM38	0.0601369	0.993976	-0.477804
MTMR11	0.104798	1	0.570394		GSTM3	0.0527113	0.978992	-0.477589
HLA-A	0.0870791	1	0.570138		TOMM5	0.0448394	0.961413	-0.47737
RAET1G	0.122925	1	0.570009		UBD	0.0255901	0.858849	-0.477224
TCTN1	0.0200402	0.796806	0.56995		HMGB1	0.085933	1	-0.477075
SLC35A3	0.0474582	0.977851	0.569756		PRMT1	0.0152847	0.745013	-0.476971
LINC01119	0.0874065	1	0.569453		TGFB2	0.0248637	0.848774	-0.476924
FOXA2	0.0151241	0.712833	0.569204		SNORA64	0.0864243	1	-0.47652
DBNDD2	0.0678774	1	0.569152		NSMF	0.086588	1	-0.476506
DCSTAMP	0.0875702	1	0.568452		RHOF	0.038258	0.926693	-0.476157
FJX1	0.0221014	0.826116	0.568305		WDR59	0.0403463	0.940718	-0.476003
PPP2R5B	0.0215071	0.819438	0.568226		RNU4ATAC	0.0872429	1	-0.475889
PIK3C2G	0.0522158	1	0.56811		UTP6	0.0687364	1	-0.475464
COL19A1	0.0553697	1	0.567978		FOXP1-IT1	0.0878976	1	-0.475164
CHGA	0.0151096	0.712833	0.567898		RBM24	0.0576203	0.991605	-0.475056
ZNF502	0.0372233	0.925104	0.567826		SFXN2	0.0580188	0.991605	-0.474755
DHRS3	0.0530416	1	0.567272		MC4R	0.106022	1	-0.474585
CASP12	0.105489	1	0.567225		GSTM1	0.0560133	0.984659	-0.474581
PLPPR2	0.0882249	1	0.56709		RNF115	0.0792131	1	-0.474463
TRAFD1	0.0559282	1	0.566693		MRPL21	0.0131821	0.699507	-0.474448
MASP2	0.0203598	0.799544	0.566597		LRTM1	0.0631748	1	-0.47444
ZNF700	0.0360677	0.925104	0.566253		TRUB2	0.136992	1	-0.473468
FAM81A	0.0149066	0.708166	0.565795		UBLCP1	0.119356	1	-0.473405
KANK2	0.0165843	0.737986	0.565511		PRDM4	0.11237	1	-0.473091
IL23A	0.042126	0.959621	0.565409		FDPS	0.0917087	1	-0.472989
IRGC	0.096889	1	0.565395		SNORD21	0.0883886	1	-0.472905
ZNF596	0.0777364	1	0.565359		ITPRID1	0.0885522	1	-0.472799
NEGR1	0.022668	0.826908	0.565055		ANXA2P3	0.109116	1	-0.472711
LOC644936	0.0888795	1	0.564907		REC8	0.0767517	1	-0.472683
PIR	0.069029	1	0.564758		ALDH1A1	0.0864243	1	-0.472628
ACTL8	0.0247451	0.850861	0.564489		GNPTAB	0.126491	1	-0.47227
SLC35E3	0.0236042	0.833317	0.564483		FAM63B	0.096889	1	-0.472205
APOL2	0.124547	1	0.564462		ZFAND2A	0.0418338	0.945039	-0.472157
NIPAL3	0.0890431	1	0.564345		DUS4L	0.0342042	0.917689	-0.472059
DCX	0.0573365	1	0.564339		SCRN1	0.0454682	0.964072	-0.472017
TNFAIP8L2	0.0703596	1	0.563724		APOBEC3A	0.068042	1	-0.471592
FAIM	0.0224902	0.826908	0.563267		ZNF24	0.01848	0.790592	-0.471355
PREB	0.0950924	1	0.563168		LOC25845	0.0970523	1	-0.471134
CIITA	0.0242818	0.840925	0.563082		SNORA33	0.0893704	1	-0.471054
C9orf131	0.0751098	1	0.562332		RRP1B	0.0485734	0.973063	-0.471053
PGPEP1	0.0160701	0.727294	0.562183		RPP40	0.110231	1	-0.470938
KLHL31	0.113837	1	0.562085		ADAM19	0.0528765	0.978992	-0.47087
FAM107B	0.0795412	1	0.5617		ELAVL1	0.0277941	0.88051	-0.470865
FBN1	0.0196235	0.786783	0.561017		ZFP36	0.12033	1	-0.470666
DNASE1L1	0.0641604	1	0.560819		CCDC41	0.0973788	1	-0.470632
PLEKHA6	0.0846798	1	0.560763		SPRED1	0.0913332	1	-0.470248
PLXNA1	0.0219257	0.826116	0.560646		NDUFS8	0.125796	1	-0.470003
ADO	0.0891814	1	0.560148		ADAM23	0.0611259	0.995652	-0.469749
TMPRSS5	0.102437	1	0.559982		NCL	0.0251752	0.854527	-0.469524
GPR21	0.037132	0.925104	0.559939		EXOSC8	0.0327747	0.912502	-0.468919
ZC3HAV1	0.147494	1	0.559646		PPAT	0.0839581	1	-0.46868
SPATA3	0.0185928	0.772684	0.559203		NUP153	0.0268356	0.870869	-0.468637
PTPRM	0.0560962	1	0.559089		ATXN10	0.0272444	0.875042	-0.468107
GABBR2	0.0595396	1	0.559011		SNORD38A	0.0905155	1	-0.468026
SLC2A10	0.0993905	1	0.559002		GTF3C3	0.0213685	0.828257	-0.467553
LOC388882	0.0708378	1	0.558986		COPZ1	0.0554533	0.984659	-0.467068
CDC42EP2	0.107651	1	0.558906		UBE2J1	0.0144477	0.731298	-0.467006
ACAP1	0.154093	1	0.558854		PFKFB3	0.0774082	1	-0.466453
SEMA6D	0.052837	1	0.558678		RPS6KA1	0.0571684	0.990642	-0.46601
PC	0.0297412	0.890747	0.558446		SH3RF1	0.0838036	1	-0.465926
MEGF10	0.0585331	1	0.558172		PSTPIP2	0.015712	0.750908	-0.46588
RIPK3	0.0158706	0.725316	0.558088		DLEU2L	0.0257418	0.86152	-0.465753
NADK	0.0619904	1	0.557881		SHTN1	0.0913332	1	-0.465587
LXN	0.0472568	0.977851	0.557308		STX1B	0.0422916	0.946255	-0.465497
STAT6	0.0811693	1	0.55726		EIF3G	0.105566	1	-0.465491
TM6SF2	0.0163413	0.734648	0.556542		ARC	0.0916602	1	-0.465309
SLC6A12	0.0688645	1	0.55622		DHX57	0.107976	1	-0.465116
MAST3	0.0911696	1	0.55616		LIMD1	0.0224015	0.833811	-0.465105
TMEM127	0.142657	1	0.556053		SLC25A1	0.119194	1	-0.464799
C18orf12	0.0229541	0.829915	0.555964		MYL6B	0.0330538	0.915243	-0.46391
TACC1	0.0157417	0.722003	0.555922		SCFD2	0.0475876	0.971687	-0.463643
ADI1	0.0180004	0.757511	0.555837		LRBA	0.0196733	0.80424	-0.463565
FHL2	0.0279522	0.874298	0.55561		CAND1	0.0297412	0.898478	-0.462802
MESP1	0.0504167	0.99157	0.555608		PBX1	0.0887159	1	-0.462721
S1PR5	0.0384899	0.932114	0.555552		STMN2	0.0492412	0.973256	-0.462592
NTSR1	0.0369498	0.925104	0.554566		MRE11A	0.101132	1	-0.462396
KRTAP5-3	0.0482609	0.977851	0.55455		P3H2	0.0924777	1	-0.461919
SPP2	0.0529459	1	0.554502		LRP5L	0.0579932	0.991605	-0.46136
GLB1L	0.0786266	1	0.554443		GLMN	0.124709	1	-0.46095
DHRS7	0.0983484	1	0.554306		LRRC8B	0.0163867	0.760345	-0.460942
PRICKLE3	0.0249691	0.853592	0.55421		SPATA17	0.141044	1	-0.460814
FXYD3	0.0353297	0.920654	0.553752		HIST1H2AK	0.101295	1	-0.460767
ICAM3	0.0777661	1	0.553743		TMEM155	0.0577909	0.991605	-0.460466
SNX33	0.0943804	1	0.553569		LYSMD3	0.0936218	1	-0.460386
KLHL21	0.0495962	0.987485	0.553323		OR4A5	0.0477423	0.971687	-0.46023
TEC	0.0852779	1	0.552939		PPP4R2	0.0478199	0.971687	-0.460127
RAB29	0.0918237	1	0.552792		DDX20	0.0622795	1	-0.459677
RUFY3	0.0289303	0.88291	0.552745		C9orf30	0.102437	1	-0.459444
SMCR5	0.0991743	1	0.552596		CPSF6	0.0204782	0.812193	-0.459172
C6orf15	0.0249317	0.853534	0.552141		ARFIP2	0.0288498	0.89082	-0.458665
SIGLEC8	0.0710836	1	0.551991		SYT6	0.0160701	0.752963	-0.458566
LOC338799	0.0724814	1	0.55076		NOC2L	0.138138	1	-0.458245
CYTH3	0.128435	1	0.550722		MTHFD1	0.134583	1	-0.458191
EBF2	0.12179	1	0.550674		UTP14A	0.0626701	1	-0.45815
ABHD15	0.0924777	1	0.550401		FLJ20323	0.103741	1	-0.457974
PDE4A	0.0164778	0.735987	0.550301		HES1	0.0489655	0.973256	-0.457793
DDRGK1	0.0172152	0.745242	0.550294		MRPS23	0.0400615	0.938918	-0.457576
ALAD	0.0348641	0.920344	0.550251		ZZZ3	0.123456	1	-0.457322
IDS	0.0828642	1	0.550189		PANX1	0.0554812	0.984659	-0.457256
KCNA10	0.073303	1	0.550056		PIGW	0.104719	1	-0.456536
RGS11	0.0178578	0.754607	0.549838		ZNF280B	0.0357537	0.920727	-0.456218
SEPP1	0.0729744	1	0.549697		GLRX3	0.132	1	-0.455739
GZMK	0.0539034	1	0.549479		CDK5	0.141367	1	-0.455664
ZNF274	0.131785	1	0.548809		CNN2	0.0691405	1	-0.455633
FAM174A	0.0927872	1	0.548223		TTC12	0.0173085	0.774481	-0.455116
TMEM59	0.116165	1	0.548199		INPP5F	0.104067	1	-0.454962
CD180	0.0180163	0.757511	0.547948		MDH2	0.0860968	1	-0.454925
RASL12	0.0258939	0.859462	0.547298		RNASEH2A	0.0182554	0.790592	-0.454707
RNF113B	0.0962073	1	0.546892		GSTM2	0.101621	1	-0.454661
IFI6	0.0851142	1	0.546836		FAM189A1	0.0947657	1	-0.454282
ZFP82	0.154414	1	0.546792		IP6K2	0.0191128	0.799146	-0.454076
THSD1	0.0568557	1	0.546528		ANKRD26	0.0586763	0.991605	-0.454019
KLF8	0.110271	1	0.546466		RRP15	0.0713046	1	-0.453777
FLJ44674	0.0737959	1	0.546172		AEBP1	0.0502573	0.97452	-0.453474
SIT1	0.0447893	0.973618	0.546162		TSPOAP1	0.0952558	1	-0.453283
WFDC8	0.0386464	0.932114	0.54548		SNORD56	0.0954191	1	-0.453254
S100P	0.157468	1	0.545226		SSTR5	0.022119	0.833811	-0.45313
CXorf38	0.05928	1	0.545134		CBR4	0.144811	1	-0.452579
SCRT2	0.0538673	1	0.545055		CKAP5	0.0702027	1	-0.452496
RXFP4	0.0193097	0.781881	0.544974		RIN2	0.115458	1	-0.452261
MDFIC	0.0624924	1	0.544938		NAB1	0.0529186	0.978992	-0.451772
MMP19	0.0735343	1	0.544811		DEK	0.0432497	0.952433	-0.451767
RAB36	0.0412307	0.953775	0.544783		PLPP2	0.0960725	1	-0.451679
CHST3	0.0367226	0.925104	0.544782		TIMM50	0.148756	1	-0.45146
MED7	0.046254	0.973618	0.544653		IL34	0.0434507	0.952567	-0.451116
LCMT2	0.114158	1	0.54463		ZNF131	0.0317542	0.912456	-0.450901
SIPA1L1	0.0212648	0.818266	0.544596		FAR1	0.0336374	0.917689	-0.450741
TMCO4	0.12033	1	0.544478		WDR74	0.0185122	0.790592	-0.450259
SLC4A9	0.0591936	1	0.544103		XPNPEP2	0.142012	1	-0.450199
SERF1A	0.0744529	1	0.544089		PPIH	0.0179211	0.788441	-0.450136
LRP10	0.151519	1	0.543839		NUP155	0.14903	1	-0.449823
TMEM219	0.0177315	0.754607	0.543453		SOX9	0.0874065	1	-0.449517
SNX29P1	0.0942755	1	0.543398		PRKCA	0.0826565	1	-0.44919
FOXP1	0.053821	1	0.543369		TFAP4	0.128243	1	-0.44911
TMEM129	0.0204952	0.802873	0.543192		SORD	0.0970523	1	-0.449037
RGS9	0.0704852	1	0.543182		CPXM2	0.0583231	0.991605	-0.44889
PLAAT4	0.0944389	1	0.543174		BHLHB9	0.0981951	1	-0.448886
HOXA13	0.0664897	1	0.543119		SNORD96A	0.0986847	1	-0.448381
KIAA1009	0.0749456	1	0.542632		DDX10	0.0180481	0.788441	-0.44823
RRH	0.0854393	1	0.542396		ARL2	0.0237864	0.842916	-0.448164
TDRD9	0.0893704	1	0.54199		MRPS27	0.0167831	0.769363	-0.447823
STXBP5	0.0746172	1	0.541869		SNORD116-29	0.0988479	1	-0.447791
GDF6	0.116528	1	0.541149		INTS6	0.058619	0.991605	-0.447783
SPINK1	0.016983	0.745242	0.541089		TTC3	0.123087	1	-0.447742
ASAP3	0.0593088	1	0.541067		HIST1H4C	0.106836	1	-0.447606
GIMAP1	0.120357	1	0.541001		SNORD31	0.0990111	1	-0.447323
LDLRAP1	0.142173	1	0.540878		PRKAR1B	0.0991743	1	-0.447287
PTPRN2	0.144754	1	0.54085		SNRPD1	0.0359106	0.920727	-0.447155
MORC1	0.0220135	0.826116	0.540679		CYP27C1	0.0758308	1	-0.44704
TTLL7	0.0801973	1	0.540121		MPL	0.070509	1	-0.446836
VWCE	0.0975421	1	0.540006		EIF5B	0.144109	1	-0.446547
MN1	0.108627	1	0.539608		KRT80	0.090679	1	-0.445972
BBS12	0.156665	1	0.53959		SIX4	0.07708	1	-0.445704
ASB5	0.0476389	0.977851	0.539562		PPARGC1A	0.132517	1	-0.445676
SLC47A2	0.0342699	0.920344	0.53938		AMPH	0.110743	1	-0.445314
BMPER	0.031512	0.899957	0.539285		CCT6A	0.0153286	0.745013	-0.445221
CTNNAL1	0.116108	1	0.539275		EIF3H	0.0155345	0.749922	-0.444742
OSGIN1	0.0252504	0.854651	0.53902		C21orf91	0.140253	1	-0.444533
ZNF490	0.0445142	0.973618	0.538969		ST7L	0.102274	1	-0.444528
ALOX12	0.0409189	0.949507	0.538633		LSG1	0.10993	1	-0.443859
SERHL2	0.0864243	1	0.538333		OIP5	0.0721288	1	-0.443546
ADGRE5	0.0962358	1	0.538298		POLA2	0.14306	1	-0.442972
FAM155A	0.0963991	1	0.538123		MACROH2A2	0.100969	1	-0.442373
ZDHHC15	0.0820145	1	0.538061		GALNT3	0.108302	1	-0.442359
KLK9	0.0787595	1	0.537985		SNORD14C	0.101295	1	-0.442049
MAL	0.0351076	0.920344	0.537908		UTP3	0.107813	1	-0.441939
CCDC65	0.109441	1	0.537779		ZNF207	0.0175585	0.780582	-0.441911
C2CD6	0.0967257	1	0.537646		ADH1A	0.0401326	0.938918	-0.44176
ITSN2	0.0313757	0.899957	0.537585		RRS1	0.0194911	0.80165	-0.441651
PGM5	0.0878783	1	0.537426		HDLBP	0.0266421	0.869726	-0.441614
NXPH4	0.137492	1	0.537176		SNORD36C	0.101621	1	-0.441516
PTPRG	0.0237134	0.833317	0.537151		GCA	0.0493329	0.973459	-0.44145
LRP3	0.0707054	1	0.537081		BUB3	0.148943	1	-0.441259
NRCAM	0.0962358	1	0.537044		COPS6	0.0751803	1	-0.440899
HFE	0.0420519	0.959621	0.536729		KHDRBS1	0.0202081	0.806836	-0.440883
MUL1	0.116595	1	0.536655		H2AFX	0.108953	1	-0.440822
LAMB4	0.0228287	0.82905	0.536513		C7orf58	0.109279	1	-0.440475
SPACA4	0.0536564	1	0.5364		DCK	0.123415	1	-0.440338
LOC100134331	0.076095	1	0.536217		ZSWIM6	0.101948	1	-0.43996
OTC	0.0187383	0.773352	0.535845		ME2	0.0677162	1	-0.439067
ARVCF	0.0719699	1	0.535741		TLE4	0.0780646	1	-0.438925
NAPB	0.162606	1	0.53539		MTHFD2	0.0979776	1	-0.438822
MYCBP2	0.0607589	1	0.535374		APOOL	0.146366	1	-0.438802
ZNF781	0.0587624	1	0.535071		NUDT10	0.0983583	1	-0.438716
CYP2B6	0.027303	0.867247	0.534982		NDUFB9	0.0167065	0.767727	-0.438093
PHYH	0.0387924	0.932114	0.534957		FTSJ3	0.0556765	0.984659	-0.437868
KAT2B	0.0519699	0.99984	0.53484		ARRDC3	0.0591477	0.992043	-0.437808
MMP3	0.0419549	0.959507	0.534747		PLEKHG2	0.0878783	1	-0.437568
C5orf46	0.0379833	0.931878	0.534738		SOX6	0.0332694	0.917227	-0.437148
FEZ2	0.0604092	1	0.53451		CS	0.0807315	1	-0.437085
HCG9	0.129406	1	0.534404		C1QTNF6	0.0165691	0.765831	-0.436345
DEPP1	0.0983583	1	0.534074		BMF	0.0777991	1	-0.436116
DOCK6	0.0530821	1	0.533925		TMEM88	0.0446095	0.96045	-0.43569
HHAT	0.0741131	1	0.533829		CDC45L	0.111231	1	-0.435592
NRG4	0.0681481	1	0.53341		PRMT9	0.104393	1	-0.435265
GABPB2	0.0772441	1	0.533294		ARHGEF19	0.0782287	1	-0.435237
SCN3B	0.0813451	1	0.533087		HIST1H2BK	0.111719	1	-0.43511
C2	0.0631032	1	0.533062		RACGAP1P	0.112044	1	-0.435072
CEBPE	0.086588	1	0.532919		SNORD68	0.104556	1	-0.435069
EPX	0.122999	1	0.532395		DNMBP	0.106511	1	-0.434861
SH3D19	0.099827	1	0.532065		SNORD110	0.104719	1	-0.434812
IRF9	0.134583	1	0.531974		ZFP69B	0.104882	1	-0.434667
GFRA1	0.071331	1	0.531939		CREB1	0.017763	0.786046	-0.434525
NUDT22	0.0991295	1	0.5319		WDR37	0.0898612	1	-0.434412
ULK4	0.042222	0.960647	0.531792		BTAF1	0.0736948	1	-0.433577
SERINC1	0.0867591	1	0.531725		TEAD2	0.0456025	0.965205	-0.433571
ZNF214	0.123898	1	0.53159		POLR1A	0.15345	1	-0.43304
RIMS2	0.0250814	0.853768	0.531331		SPOCK1	0.0820009	1	-0.432913
ZNF615	0.0740809	1	0.53132		RNA18SN5	0.106185	1	-0.432293
HPS5	0.16421	1	0.531085		PCDHGA6	0.0187545	0.79308	-0.431966
THTPA	0.0475098	0.977851	0.531048		INPP5J	0.0361591	0.920727	-0.431938
MOCOS	0.139753	1	0.530899		SRP9	0.0831711	1	-0.431493
PCDHB13	0.0660672	1	0.530892		TP53BP2	0.0839674	1	-0.43126
RORB	0.10537	1	0.530755		PYCR1	0.106674	1	-0.431107
ZNF713	0.0455187	0.973618	0.53052		SAFB	0.0240243	0.842916	-0.431002
MGC16291	0.0779006	1	0.530511		MOV10	0.0377274	0.926434	-0.430363
FLJ34047	0.0780646	1	0.530477		USP38	0.0346214	0.917689	-0.430282
SLC9A3	0.101621	1	0.530309		CBFB	0.0337026	0.917689	-0.430071
BTN3A1	0.0208355	0.811561	0.530299		ST6GALNAC5	0.0360902	0.920727	-0.430053
RXFP1	0.0335073	0.916122	0.530224		BCL11A	0.0654087	1	-0.430053
RAB31	0.036564	0.925104	0.530011		SNAP91	0.0275578	0.879202	-0.429998
CTTNBP2	0.0235497	0.833317	0.530002		NAT11	0.113183	1	-0.429881
PTGDR	0.11669	1	0.529794		STRAP	0.117297	1	-0.429831
CBR3	0.0250439	0.853708	0.529752		LCE2B	0.0965624	1	-0.429571
TP63	0.163006	1	0.529373		RFXANK	0.0545926	0.982849	-0.429489
CA8	0.148574	1	0.529312		PAK1	0.143464	1	-0.429337
OR2A9P	0.100806	1	0.529198		GPRC5C	0.0670547	1	-0.429079
HTRA4	0.101152	1	0.529035		HDAC3	0.106259	1	-0.428316
RAB7L1	0.0782287	1	0.528613		LYAR	0.032305	0.912456	-0.427912
SYTL3	0.101132	1	0.528503		MSH6	0.0578763	0.991605	-0.427892
EED	0.088793	1	0.528433		MRPL15	0.106674	1	-0.427833
FAM155B	0.0745003	1	0.528289		RAB27B	0.0325083	0.912502	-0.427562
DMP1	0.0799598	1	0.528216		ABTB2	0.0200234	0.806052	-0.42755
BCDIN3D	0.167416	1	0.528126		EPHA7	0.0809334	1	-0.427546
MPP1	0.13943	1	0.527739		RYBP	0.147333	1	-0.426974
DIS3L	0.0624037	1	0.527736		KLRC2	0.0754727	1	-0.426904
MGAM	0.0210753	0.816234	0.527505		C19orf53	0.12325	1	-0.426261
RIMS1	0.0424412	0.962215	0.526896		WDR89	0.154093	1	-0.426142
COMT	0.0198563	0.79081	0.526749		DHX9	0.0234046	0.841667	-0.426049
HOXC8	0.119194	1	0.52657		EIF3D	0.0849901	1	-0.425997
HTR1A	0.0942755	1	0.526337		NIPAL1	0.110092	1	-0.425914
CCDC121	0.0434507	0.967659	0.525799		ADGRB3	0.110255	1	-0.425767
NMBR	0.0836397	1	0.525649		BNC1	0.0513897	0.976331	-0.425392
CNKSR1	0.092355	1	0.525485		OXA1L	0.0574499	0.991605	-0.425106
LRRK1	0.0998388	1	0.525404		SCARA3	0.0805252	1	-0.425023
RBMS1	0.0237864	0.834185	0.525235		PPTC7	0.111651	1	-0.425017
ZMYND12	0.0309994	0.898497	0.525177		GOLGA4	0.159536	1	-0.424701
FLJ22662	0.0797052	1	0.52508		WDR75	0.0496225	0.974195	-0.424695
CEPT1	0.0299457	0.890747	0.52427		KDM5D	0.111231	1	-0.424602
LYSMD4	0.0964644	1	0.524147		MET	0.0348199	0.917689	-0.424407
CCDC9B	0.1026	1	0.524143		CENPN	0.0910061	1	-0.424382
CCNYL1	0.103271	1	0.523886		DOCK1	0.0258749	0.862061	-0.424373
ADCK2	0.0203767	0.799544	0.523864		GALE	0.0347096	0.917689	-0.424006
IL15	0.0484431	0.979579	0.52383		SRM	0.0803613	1	-0.423865
CDSN	0.0267969	0.865947	0.523684		NTS	0.0378175	0.926434	-0.423284
FSTL3	0.0226324	0.826908	0.52351		RBM15B	0.0456957	0.965287	-0.423204
IQCK	0.0797257	1	0.523464		RPAIN	0.0185444	0.790592	-0.42303
MAGEA10	0.0338549	0.91827	0.523377		MT1L	0.116595	1	-0.423023
POU3F4	0.119194	1	0.523102		VPS13C	0.023296	0.841667	-0.42282
DDX60L	0.102763	1	0.523033		UBOX5	0.158593	1	-0.422736
SNX25	0.166368	1	0.522744		DENND3	0.0869154	1	-0.422555
LQK1	0.0805252	1	0.522674		PI3	0.0337896	0.917689	-0.422467
PRKCG	0.0785569	1	0.522517		CCT4	0.0550082	0.984659	-0.422099
CCIN	0.16052	1	0.522402		FOXRED1	0.0371548	0.923663	-0.421863
FXYD1	0.0597131	1	0.522362		MRPS35	0.0183675	0.790592	-0.421538
ZNF81	0.0432251	0.967659	0.522337		PNN	0.0337243	0.917689	-0.421406
CRNDE	0.103089	1	0.521674		ZBTB43	0.0849504	1	-0.421235
IRF4	0.081673	1	0.521536		PHF19	0.0218032	0.833811	-0.421048
MPC2	0.103252	1	0.52142		DDX27	0.102437	1	-0.421001
C13orf33	0.0808532	1	0.521321		VPS9D1-AS1	0.11237	1	-0.420902
PHOSPHO2	0.0452917	0.973618	0.521303		RGS10	0.110418	1	-0.420627
SLC1A5	0.0889341	1	0.520714		TMEM209	0.106878	1	-0.420394
RGL1	0.123498	1	0.520308		ME1	0.0926412	1	-0.420213
SOX13	0.166658	1	0.520275		ST7-AS1	0.11302	1	-0.420187
ENTPD3	0.0600897	1	0.520238		PRDM16-DT	0.113345	1	-0.419643
ASAH1	0.033942	0.919462	0.520225		FLJ23867	0.118057	1	-0.419623
NQO2	0.022313	0.826116	0.520213		CDC42EP5	0.107651	1	-0.419562
CKMT2	0.0706734	1	0.519994		C5orf24	0.0917804	1	-0.419497
SFMBT1	0.0257038	0.857283	0.519782		TRUB1	0.030522	0.909417	-0.419074
GAS2	0.1711	1	0.51971		NUP35	0.0379346	0.926434	-0.418611
NUDT16L1	0.131056	1	0.519457		SECTM1	0.0581582	0.991605	-0.418359
ZDHHC1	0.113916	1	0.519423		SNORD103C	0.114646	1	-0.418244
XAGE3	0.0647502	1	0.518927		OTUD6B	0.0345114	0.917689	-0.418155
SELP	0.0370408	0.925104	0.518911		AMOTL1	0.118707	1	-0.418021
SARDH	0.125754	1	0.518878		FAM53C	0.0269132	0.871435	-0.417651
MYO3A	0.104067	1	0.518817		COPS7B	0.0905652	1	-0.417308
ARL6	0.0281902	0.874298	0.518432		NOP2	0.0723515	1	-0.417236
BOK	0.0837524	1	0.518357		CHKA	0.0619499	0.996872	-0.417136
CFHR3	0.065738	1	0.518206		MCM5	0.107575	1	-0.416713
ZNF311	0.104393	1	0.518117		FAHD2B	0.115133	1	-0.416478
C12orf60	0.0568384	1	0.518078		PALB2	0.128597	1	-0.415619
C12orf72	0.0818369	1	0.518053		FZD6	0.0239693	0.842916	-0.415403
PLG	0.0644606	1	0.518035		LAS1L	0.0678394	1	-0.415337
BCYRN1	0.104556	1	0.51797		PGAP1	0.092607	1	-0.415258
RRM2B	0.0230079	0.829915	0.517802		FAM129A	0.119843	1	-0.41525
ARHGAP44	0.104882	1	0.517668		DNAJC18	0.0754077	1	-0.415178
TDRD10	0.136992	1	0.517622		PRMT6	0.152323	1	-0.41508
ANXA1	0.104067	1	0.517465		CCNH	0.0522401	0.978315	-0.414897
MYH3	0.0270883	0.867247	0.517462		SUMO1P3	0.120654	1	-0.414834
SMAD7	0.0912075	1	0.517021		PA2G4	0.145307	1	-0.414772
ATP6V0D2	0.0906009	1	0.51668		BXDC1	0.120167	1	-0.414687
UNC5C	0.0739601	1	0.516638		LPCAT2	0.0801973	1	-0.414413
SH3BP5L	0.143141	1	0.516577		SDAD1	0.141851	1	-0.414086
ITIH2	0.0336591	0.917717	0.516479		CEP70	0.0971642	1	-0.413926
ZNF419	0.0664897	1	0.516425		EIF3E	0.0213858	0.828257	-0.413737
FAM55B	0.0826565	1	0.516187		CDCA4	0.0326462	0.912502	-0.413701
PTK2B	0.0350411	0.920344	0.515985		ST8SIA4	0.158403	1	-0.413682
SLC16A3	0.0531913	1	0.515948		FZD9	0.0560133	0.984659	-0.413643
MEIS3	0.0211786	0.817178	0.515647		SLC39A8	0.0474222	0.971687	-0.413322
LAMA4	0.0928593	1	0.515142		CRCP	0.0308537	0.909713	-0.413273
NT5C1B	0.030192	0.891915	0.514973		MIR1183	0.117245	1	-0.413192
TNNI3	0.0341386	0.919462	0.51474		CUL2	0.0820823	1	-0.412983
CCDC148	0.161242	1	0.514476		H3-3B	0.117408	1	-0.412852
TAS2R3	0.169499	1	0.514355		MEX3A	0.11757	1	-0.412747
CYBRD1	0.0518621	0.999665	0.514213		ABCE1	0.0980888	1	-0.41268
NMRAL2P	0.106185	1	0.514195		ENY2	0.0382812	0.926693	-0.41264
MPP3	0.0362929	0.925104	0.513869		TRMT5	0.0453169	0.963428	-0.412633
FMO5	0.0807651	1	0.513848		ZNF146	0.0310828	0.909735	-0.412569
IL13RA2	0.00685719	0.518542	0.513805		ZNF587	0.147494	1	-0.412524
PDZD2	0.0236224	0.833317	0.513613		CPXM1	0.0249504	0.850519	-0.412334
IBSP	0.0298638	0.890747	0.513548		COX5A	0.127139	1	-0.412236
TFF3	0.059136	1	0.513523		POLR2D	0.134984	1	-0.41195
ZFYVE21	0.0227394	0.827062	0.513379		ELOVL5	0.0850246	1	-0.411809
EDN2	0.0600026	1	0.51333		TRMT1	0.125587	1	-0.411684
YPEL3	0.162051	1	0.513256		FSCN1	0.0832394	1	-0.411598
FSTL1	0.106674	1	0.512729		NEK3	0.0421734	0.945039	-0.411378
EYA4	0.026123	0.859979	0.512567		ERH	0.0311246	0.909735	-0.411324
FAM186B	0.126653	1	0.512179		HYAL2	0.092535	1	-0.410888
LASS3	0.0846227	1	0.512086		MAP4K5	0.161804	1	-0.410369
FCRL6	0.0732777	1	0.511962		H2AW	0.118382	1	-0.410363
TMBIM1	0.154897	1	0.511746		SLC6A15	0.052381	0.978992	-0.410281
GJB2	0.0682065	1	0.511463		SNORD13	0.118707	1	-0.409371
PLOD2	0.0890431	1	0.511455		AAK1	0.147936	1	-0.408925
MAN2B2	0.142657	1	0.511156		PLCB3	0.0248197	0.848774	-0.408864
DSP	0.141367	1	0.511126		MAP3K5	0.081673	1	-0.408853
SLC35A5	0.0223484	0.826116	0.510948		CCT2	0.0199732	0.806052	-0.408649
BACE1	0.0479753	0.977851	0.510885		SNORA3B	0.119194	1	-0.408572
DBX2	0.0944895	1	0.510871		BTF3L4	0.0202249	0.806836	-0.408518
RUSC2	0.107325	1	0.510767		GGA2	0.11367	1	-0.408428
RHBDL2	0.116433	1	0.510538		SLC16A1	0.11367	1	-0.408254
ESAM	0.122277	1	0.510373		VTRNA2-1	0.119843	1	-0.408246
SLC2A13	0.0325394	0.908366	0.510242		JPT1	0.120167	1	-0.407938
PIGK	0.17286	1	0.510211		DNAJB11	0.141008	1	-0.407806
SERPINA5	0.133596	1	0.510098		NRP1	0.0261804	0.862349	-0.407515
LYSMD2	0.0851627	1	0.509961		C12orf10	0.168888	1	-0.406789
LAPTM5	0.092643	1	0.509862		EXOC6	0.0786266	1	-0.406656
P2RX7	0.0569122	1	0.509715		TBC1D22B	0.109878	1	-0.406471
TC2N	0.072256	1	0.509317		C16orf45	0.123736	1	-0.406439
HARBI1	0.147481	1	0.509092		SNORD57	0.121628	1	-0.406397
SCRN2	0.0371776	0.925104	0.508821		PHLDB1	0.0199565	0.806052	-0.406313
GPR132	0.0931119	1	0.508571		BCCIP	0.166803	1	-0.406258
CHRD	0.0214377	0.819438	0.508495		NXN	0.0672193	1	-0.406129
STRA8	0.134098	1	0.508066		GINS1	0.0621147	0.998851	-0.405876
MYL7	0.135594	1	0.507963		EXO1	0.0284891	0.887582	-0.405823
PTPDC1	0.0372461	0.925104	0.507874		ARL8A	0.126637	1	-0.405603
CCPG1	0.085933	1	0.507793		OPN1SW	0.0635974	1	-0.405485
FAM149A	0.108465	1	0.507718		ITPRID2	0.122114	1	-0.40538
NKX3-1	0.0238777	0.834185	0.507484		RFC5	0.0343796	0.917689	-0.405375
TMEM169	0.0282499	0.874298	0.507243		SIRT1	0.0291522	0.894652	-0.40531
NXF2	0.0350854	0.920344	0.507216		TMEM192	0.165814	1	-0.404999
C20orf197	0.11966	1	0.507168		THEM6	0.122439	1	-0.404474
ACTL7A	0.0602929	1	0.506949		C14orf104	0.125519	1	-0.404395
ZSCAN18	0.022579	0.826908	0.506912		STAG3L4	0.0380961	0.926434	-0.404318
PLA2G12A	0.0314386	0.899957	0.506755		MIR599	0.122763	1	-0.40409
IL16	0.0383043	0.932114	0.506686		FKBP14	0.140237	1	-0.40398
BRINP1	0.10879	1	0.506633		TES	0.0854417	1	-0.403772
WDR5B	0.0480791	0.977851	0.506608		LCMT1	0.141453	1	-0.40376
PDE3B	0.0622855	1	0.506605		C10orf18	0.126005	1	-0.403753
DUSP18	0.125681	1	0.506596		C12orf45	0.123087	1	-0.403693
SGCD	0.0565084	1	0.506583		PPP1CC	0.0390492	0.934885	-0.403574
CDADC1	0.083312	1	0.506474		IPO8	0.0342918	0.917689	-0.403568
FBXW8	0.0844045	1	0.506471		CGNL1	0.0962358	1	-0.403323
SHROOM1	0.133423	1	0.50641		ACP5	0.0600316	0.993432	-0.403033
MGC10814	0.0869154	1	0.506376		PLRG1	0.0570817	0.990577	-0.403027
BNIPL	0.0315016	0.899957	0.50635		SLC8A1	0.147572	1	-0.403026
OR5AN1	0.0819806	1	0.506342		BNC2	0.0654561	1	-0.403025
ARHGAP25	0.0866197	1	0.506178		RGPD1	0.12325	1	-0.402404
HOXB7	0.17478	1	0.506015		NRIP1	0.0393539	0.934885	-0.402282
ESPNL	0.0693579	1	0.505922		NOL9	0.0198563	0.804771	-0.402085
GPR85	0.101458	1	0.505787		WDR12	0.0673778	1	-0.402072
YWHAH	0.0417612	0.958471	0.505155		FH	0.129244	1	-0.402004
OR5AU1	0.05111	0.994797	0.505102		ZBTB2	0.0364735	0.921082	-0.401929
TPM3	0.0913332	1	0.50504		OR4E2	0.0630262	1	-0.401656
UCN	0.0341167	0.919462	0.504886		HIST1H2BC	0.127625	1	-0.401489
KCTD11	0.13555	1	0.504846		NONO	0.032135	0.912456	-0.401359
TMEM133	0.0870791	1	0.504819		LOC204010	0.128111	1	-0.401026
WDR60	0.0225435	0.826908	0.504545		PPP1CA	0.15845	1	-0.40102
FOXB1	0.0334856	0.916122	0.50439		MBL2	0.156986	1	-0.400969
TRIM6-TRIM34	0.0877339	1	0.504371		STEAP4	0.0985215	1	-0.400774
DND1	0.0279324	0.874298	0.504216		GSTP1	0.0880538	1	-0.400621
ZNF417	0.0841313	1	0.504216		CCDC34	0.0986847	1	-0.400467
HSD17B1	0.151358	1	0.504178		FER1L4	0.123898	1	-0.400344
ING2	0.121952	1	0.50414		WDSOF1	0.128435	1	-0.400307
SPATA22	0.0340512	0.919462	0.504051		HSD17B10	0.0764186	1	-0.400095
RGS20	0.170299	1	0.503644		F3	0.102274	1	-0.39986
DNAL4	0.100643	1	0.503616		HCFC1	0.0815069	1	-0.399801
PLXNA4	0.0767517	1	0.503311		SNORA72	0.124709	1	-0.399466
FUCA1	0.0781958	1	0.503112		PDLIM3	0.0227005	0.837117	-0.399292
FMNL1	0.0981951	1	0.503071		RBM3	0.15137	1	-0.399241
LRIT3	0.0357537	0.924644	0.502437		C4orf42	0.129083	1	-0.399123
TM7SF3	0.137653	1	0.502157		DENND1A	0.024615	0.847725	-0.3991
DUOXA2	0.0305013	0.894911	0.502053		ZNF469	0.125033	1	-0.398996
OMA1	0.122709	1	0.502033		FBLN1	0.0401089	0.938918	-0.398896
TRIM38	0.119906	1	0.502029		FIBP	0.0985341	1	-0.398817
PRR15	0.0377964	0.929719	0.50197		RNF168	0.0532186	0.978992	-0.398767
MT1A	0.0556207	1	0.501951		SNRPA	0.0302331	0.903064	-0.398692
PAX9	0.131184	1	0.501754		UBASH3B	0.0587624	0.991892	-0.398607
NS3BP	0.0888795	1	0.501716		SHROOM2	0.0532068	0.978992	-0.398495
ABI3	0.161964	1	0.501317		FBXO5	0.0533552	0.979997	-0.398405
HLA-DOB	0.0798692	1	0.501312		CHD3	0.0361802	0.920727	-0.3982
LIMK2	0.0670096	1	0.50126		CADM4	0.0393094	0.934885	-0.398066
TMEM245	0.110092	1	0.501197		FECH	0.0356196	0.920727	-0.39803
MTNR1B	0.0282101	0.874298	0.50092		ATP5D	0.130377	1	-0.397769
ADAM7	0.0242265	0.840228	0.500856		POLR1D	0.107162	1	-0.397715
CEBPA	0.0463304	0.973618	0.500835		SLC7A7	0.114321	1	-0.397352
NEK6	0.168698	1	0.500488		AKR1B1	0.145399	1	-0.396992
TR2IT1	0.089534	1	0.500358		IMP4	0.0733739	1	-0.39665
TMEM107	0.0506295	0.991992	0.500293		CHCHD7	0.021594	0.830934	-0.396542
C14orf28	0.110743	1	0.500163		PDXK	0.0239326	0.842916	-0.39644
FRK	0.0440907	0.972495	0.500148		ANP32E	0.150392	1	-0.396232
LBX2	0.143786	1	0.500141		ANP32A	0.0278534	0.88051	-0.395979
ELL3	0.125843	1	0.500125		RNY4	0.126491	1	-0.395922
CDC14B	0.0233141	0.832757	0.499681		PTRH2	0.112695	1	-0.395679
CFAP69	0.111068	1	0.499652		ZNF512	0.0321987	0.912456	-0.395639
ZCCHC4	0.0372918	0.925104	0.49963		PAXIP1	0.0416886	0.945039	-0.39554
NLRC5	0.123087	1	0.499369		DPP4	0.0597131	0.992826	-0.395525
PHLDA3	0.025932	0.859462	0.499113		FAM49A	0.0211786	0.825163	-0.395519
CCDC155	0.0726458	1	0.499053		GMFB	0.113833	1	-0.395421
ACTL10	0.111231	1	0.499022		MTA2	0.0635025	1	-0.395308
PIGP	0.0315016	0.899957	0.498926		RAE1	0.0383739	0.927181	-0.395231
SERINC3	0.177337	1	0.498908		C4orf30	0.131348	1	-0.39505
ZMAT1	0.0309578	0.898497	0.498901		RAP2C	0.0560122	0.984659	-0.394984
LMBRD1	0.0262763	0.860134	0.498826		HMCN1	0.0326462	0.912502	-0.394859
COL4A1	0.0928232	1	0.498705		COPG2IT1	0.127625	1	-0.394786
GPR20	0.111651	1	0.498574		PFDN6	0.110703	1	-0.394713
ROPN1L	0.141689	1	0.498327		SNORD46	0.127949	1	-0.394379
EGF	0.123082	1	0.498292		OR5B17	0.128111	1	-0.394163
FOXJ1	0.0855431	1	0.498165		GBGT1	0.0711666	1	-0.394155
GPANK1	0.111882	1	0.497882		TREML4	0.0261996	0.862349	-0.393917
NXNL2	0.115118	1	0.497609		PPP2CA	0.0616079	0.995667	-0.393619
EIF5	0.0667953	1	0.497537		FOXO3B	0.128597	1	-0.393613
C15orf32	0.0563769	1	0.497479		ZNF277	0.0283295	0.884571	-0.393507
ARL4A	0.0370864	0.925104	0.497226		ELOF1	0.0998388	1	-0.393192
GRIN3A	0.032029	0.905757	0.497149		GRP	0.118869	1	-0.393143
HMGCLL1	0.0371776	0.925104	0.497119		CCT7	0.14739	1	-0.393101
KRT17	0.127787	1	0.496509		CCT5	0.105335	1	-0.393082
ABHD14A	0.108314	1	0.496378		RBMX	0.129083	1	-0.393056
ATP2A1	0.0795921	1	0.496132		EMCN	0.134421	1	-0.393023
ZMAT3	0.124916	1	0.495971		LINC00938	0.129406	1	-0.392964
CYBA	0.0453925	0.973618	0.495931		PSMC3	0.0769759	1	-0.392926
JOSD2	0.0697331	1	0.49587		CKAP4	0.122601	1	-0.392826
TMEM19	0.157322	1	0.495822		ANKRD50	0.0716844	1	-0.392776
ADRA2C	0.177558	1	0.49565		ALDH18A1	0.141319	1	-0.392697
ANO1	0.0572798	1	0.4953		ALDH8A1	0.0498073	0.974238	-0.392353
NES	0.155823	1	0.495265		LSM14A	0.02823	0.884571	-0.392238
LAMC2	0.0800603	1	0.495223		FANCL	0.134289	1	-0.392106
PTGIR	0.17046	1	0.495192		ARD1A	0.132804	1	-0.391917
MRS2	0.0295578	0.890747	0.494936		RPL27	0.168742	1	-0.391815
OR8D2	0.0499024	0.98796	0.49491		ZNF431	0.0709259	1	-0.391656
EXOC3L1	0.112857	1	0.494882		SIN3A	0.0288096	0.89082	-0.391453
PIP4K2A	0.0549805	1	0.494758		PVT1	0.131025	1	-0.390965
KATNAL2	0.0683955	1	0.494737		H3C13	0.131187	1	-0.390858
GFOD1	0.105533	1	0.494606		ZNF43	0.142819	1	-0.390852
ADRA1B	0.0440658	0.972495	0.494485		HNRNPA2B1	0.0419792	0.945039	-0.390622
C5orf35	0.0921507	1	0.494384		WDR33	0.0403938	0.940718	-0.390515
CCDC96	0.0572515	1	0.494256		PRSS12	0.023951	0.842916	-0.390435
DPM3	0.0714311	1	0.494078		RELB	0.0406351	0.941097	-0.390082
KCNK15	0.0394479	0.932114	0.49406		HAUS1	0.131672	1	-0.389991
IL17F	0.0965624	1	0.493914		FRMD6	0.0733739	1	-0.389973
KIRREL3	0.111809	1	0.493687		GPC5	0.0556833	0.984659	-0.389964
FST	0.0708378	1	0.4935		CNOT7	0.033942	0.917689	-0.389805
ZNF83	0.0607005	1	0.493218		ARL6IP1	0.0222071	0.833811	-0.389498
TBX22	0.122046	1	0.493173		OR7A10	0.0502043	0.97452	-0.389302
HOXB2	0.0798929	1	0.493141		AZIN1	0.0260465	0.862061	-0.389283
TAS2R1	0.0303361	0.89385	0.493089		LOC100133072	0.13426	1	-0.38924
SYCE1	0.08655	1	0.492808		RBM8A	0.0847866	1	-0.389199
C5orf38	0.0547864	1	0.492464		SNX16	0.100969	1	-0.389125
PGRMC2	0.166706	1	0.492355		GTPBP5	0.134745	1	-0.388783
ARR3	0.114156	1	0.49203		CCNC	0.0319866	0.912456	-0.388625
RSPH1	0.0566865	1	0.491927		BCL9	0.0892874	1	-0.388534
HPD	0.0369953	0.925104	0.491866		ILF3	0.0238046	0.842916	-0.388507
AMACR	0.0394244	0.932114	0.491797		CKS1B	0.132481	1	-0.388397
HEG1	0.0801973	1	0.491656		TRNT1	0.0991743	1	-0.38838
ALDH1A2	0.0386061	0.932114	0.491628		NOB1	0.104186	1	-0.387983
SHPRH	0.0579932	1	0.491602		IL4R	0.0703446	1	-0.387927
RCBTB2	0.0425876	0.964352	0.491387		ZNF581	0.0406321	0.941097	-0.387498
MIER2	0.0629074	1	0.491332		OR52N5	0.0320502	0.912456	-0.387482
HHIPL1	0.174331	1	0.491034		FASTKD2	0.135068	1	-0.387298
NSAP11	0.0931315	1	0.490908		PBRM1	0.0296596	0.898478	-0.387189
CALCOCO2	0.163867	1	0.490374		GLO1	0.0769431	1	-0.38712
KRTAP12-1	0.0468157	0.975082	0.490335		GNL3L	0.17094	1	-0.386818
GRAMD1B	0.0589922	1	0.490301		CASP8AP2	0.0902094	1	-0.386799
WNT3	0.0291724	0.886197	0.490227		CXCL2	0.120816	1	-0.3863
ZBTB4	0.0864804	1	0.490217		WDR43	0.133936	1	-0.386139
C14orf166B	0.093295	1	0.489926		LMNB1	0.0708378	1	-0.386097
LOC730092	0.0934584	1	0.48969		KDM1A	0.134098	1	-0.385927
RUNX2	0.0313547	0.899957	0.489653		GUSBP2	0.134583	1	-0.385814
TMEM198	0.0297004	0.890747	0.489083		OR6C74	0.134745	1	-0.385592
SFTPD	0.0330754	0.915839	0.488921		DESI2	0.135068	1	-0.385565
SPON2	0.143777	1	0.488603		RAPGEF4	0.032839	0.912502	-0.385515
NEK11	0.130054	1	0.488592		LRRC40	0.176219	1	-0.385463
DHRS12	0.0760918	1	0.488395		MAP2K5	0.159914	1	-0.385424
C2CD3	0.0665203	1	0.488178		ZNF3	0.0355303	0.920727	-0.385226
C8orf31	0.0452162	0.973618	0.488032		AAAS	0.062522	1	-0.385193
FFAR3	0.0254955	0.855597	0.487761		ZHX2	0.0870382	1	-0.385186
GCH1	0.095694	1	0.487578		DDX52	0.0413029	0.944472	-0.385146
GSC2	0.0693897	1	0.487435		RPL37A	0.139591	1	-0.385128
UBE2U	0.0680246	1	0.487423		PSIP1	0.0660672	1	-0.384995
S100A9	0.0399904	0.941489	0.487419		GOLM1	0.0421977	0.945039	-0.384982
ATP6V0E1	0.15007	1	0.487364		NOP5/NOP58	0.136846	1	-0.3849
CASP4	0.0995007	1	0.48732		SAMD1	0.0231337	0.841667	-0.384827
KCNE4	0.0452715	0.973618	0.487237		GINS4	0.066673	1	-0.384713
ST6GALNAC4	0.158432	1	0.487184		KLHL15	0.135715	1	-0.384588
PLA2G2E	0.0310203	0.898497	0.486851		ALYREF	0.136199	1	-0.384157
NFE2L1	0.0424412	0.962215	0.486509		NUP62CL	0.0671936	1	-0.383487
SLC1A7	0.0311873	0.899957	0.486496		SHB	0.0869684	1	-0.383485
APLP1	0.0828301	1	0.486383		LINC01538	0.136523	1	-0.383441
H1-2	0.115783	1	0.48633		CCT6B	0.0810172	1	-0.383281
XKR8	0.12048	1	0.486297		KIAA1586	0.114158	1	-0.383262
RNU105B	0.116108	1	0.486168		RDX	0.0407992	0.941097	-0.383148
SLC5A5	0.163569	1	0.486036		ZNF542	0.137492	1	-0.383074
DRD4	0.0308121	0.896817	0.485833		GNAI3	0.073727	1	-0.383037
CD244	0.0849504	1	0.485566		DIRAS2	0.0907791	1	-0.3827
POU2AF1	0.090679	1	0.485332		PSME1	0.0307914	0.909713	-0.382647
ESR1	0.0394714	0.932114	0.485326		KRT27	0.110507	1	-0.3826
SGCB	0.134767	1	0.485277		PPP1R15A	0.159235	1	-0.382353
KIF12	0.0551881	1	0.485274		VASH2	0.1026	1	-0.382314
GAL3ST1	0.0783928	1	0.485228		RAI14	0.0715261	1	-0.382261
OR52B4	0.157308	1	0.485115		CSNK1G2	0.0958771	1	-0.382206
RGNEF	0.0946023	1	0.485032		H3-5	0.138138	1	-0.38213
MYO1B	0.0896976	1	0.48475		HES6	0.0530416	0.978992	-0.382098
TOMM7	0.0325821	0.908497	0.484704		PDGFA	0.138299	1	-0.382035
LMX1B	0.10711	1	0.484634		CCNE2	0.103309	1	-0.381882
MEIS3P1	0.117083	1	0.484573		LRIG1	0.0936218	1	-0.381752
USP6	0.0448896	0.973618	0.484269		C1QTNF4	0.0518854	0.976331	-0.381664
TF	0.0645207	1	0.484099		EIF2C2	0.138461	1	-0.381648
CCDC130	0.0333126	0.916122	0.483991		PHTF2	0.175866	1	-0.381499
TNFSF4	0.0611259	1	0.483977		PSMA4	0.0665813	1	-0.381405
ARMH4	0.117245	1	0.483938		SEPTIN4	0.138945	1	-0.381285
IFNA8	0.0672193	1	0.483932		BCLAF1	0.0497017	0.974195	-0.38115
MTTP	0.152002	1	0.483809		MERTK	0.0824218	1	-0.380958
FLJ20444	0.0952558	1	0.483723		CNOT10	0.0550082	0.984659	-0.380398
JMJD4	0.127481	1	0.483636		LRTM2	0.13943	1	-0.38035
KIAA1109	0.0607963	1	0.483604		PTK2	0.067932	1	-0.380274
ZNF23	0.0482869	0.977851	0.483558		RNMT	0.0707368	1	-0.379766
LOC375190	0.0954191	1	0.48355		MAP3K14	0.0365187	0.921082	-0.37958
PLPP1	0.117895	1	0.483219		MORN5	0.0898612	1	-0.37936
CHODL	0.114316	1	0.482984		C9orf46	0.140076	1	-0.379328
CHIC2	0.167335	1	0.482898		ADGRG6	0.140398	1	-0.379261
ARSB	0.185271	1	0.482799		HNRNPDL	0.140721	1	-0.379103
LRRC52	0.0280513	0.874298	0.482676		FAF1	0.086376	1	-0.378983
EFEMP1	0.0300072	0.890747	0.482306		ISCA2	0.165974	1	-0.378949
KATNAL1	0.0709259	1	0.482258		NOP53	0.141367	1	-0.378846
SCGB2A2	0.113183	1	0.482215		ZNF267	0.154254	1	-0.378824
MMP17	0.0827279	1	0.482159		SNHG29	0.141689	1	-0.378369
NTRK3	0.112207	1	0.481976		STOX2	0.142012	1	-0.378097
NEU4	0.148346	1	0.481742		SHISA3	0.142173	1	-0.378046
INSYN1	0.118869	1	0.481434		CCNJL	0.073303	1	-0.377967
KREMEN1	0.0458983	0.973618	0.481427		HOXD11	0.0391437	0.934885	-0.377901
PIPOX	0.0262571	0.860134	0.481004		MEX3C	0.0455187	0.964287	-0.37787
PGAP6	0.119356	1	0.480769		HLA-C	0.0944389	1	-0.377536
PAX6	0.122377	1	0.480669		TNFRSF10B	0.0261039	0.862349	-0.377394
IL12B	0.130539	1	0.480331		PRKCQ-AS1	0.143141	1	-0.376988
RNF112	0.0496225	0.987485	0.480196		SSBP3	0.0723833	1	-0.37686
UPP1	0.0880613	1	0.480107		ZNF26	0.0595108	0.992372	-0.376493
LAMA2	0.0978686	1	0.480011		ARHGAP10	0.0354634	0.920727	-0.376351
PRLH	0.112044	1	0.479947		CNTN4	0.106568	1	-0.376235
SPTBN1	0.0295374	0.890747	0.479636		PTOV1	0.0729577	1	-0.376202
MAN1B1	0.0525924	1	0.479327		NCAM1	0.11552	1	-0.375932
BRF2	0.0679628	1	0.47915		KLF10	0.0860968	1	-0.375762
C17orf88	0.0973788	1	0.479067		MIR588	0.143948	1	-0.375745
WNT9B	0.0333774	0.916122	0.478867		GABPB1	0.0484431	0.972999	-0.375661
WNT5B	0.066561	1	0.478629		THG1L	0.0342042	0.917689	-0.375486
C3orf36	0.0719382	1	0.478577		IGBP1	0.0474582	0.971687	-0.375448
ADAT3	0.0939082	1	0.478377		MRPL14	0.0696393	1	-0.375187
NAGLU	0.119518	1	0.478163		MIR653	0.144593	1	-0.375048
SMIM29	0.121141	1	0.477703		ATAD5	0.0546756	0.982849	-0.374942
JMJD2C	0.0977053	1	0.477646		CAMSAP1	0.0988316	1	-0.374828
PPP1R3D	0.122502	1	0.477635		TMEM52	0.144915	1	-0.374818
USP9Y	0.0369884	0.925104	0.477522		TUBA1B	0.122046	1	-0.374764
CD93	0.170644	1	0.47738		ZW10	0.166455	1	-0.374694
TUBA8	0.190895	1	0.477239		HMG20A	0.0321138	0.912456	-0.374685
PRDX4	0.156665	1	0.477226		FNBP4	0.18117	1	-0.374641
C4B	0.0980318	1	0.47717		ZNF586	0.0573334	0.991344	-0.374484
MXRA8	0.0460506	0.973618	0.476821		HIST1H2AG	0.141689	1	-0.374215
SLC13A4	0.0629668	1	0.476755		SNORD83B	0.145882	1	-0.374185
P2RY1	0.0539584	1	0.476558		ECHS1	0.0964644	1	-0.374178
AHNAK	0.0344894	0.920344	0.476462		LZTFL1	0.138926	1	-0.37386
RNF135	0.155701	1	0.476452		PGRMC1	0.124547	1	-0.373713
CATSPER2	0.0821648	1	0.47631		CNTN6	0.191213	1	-0.373688
CYB5R3	0.0730856	1	0.47614		PSG2	0.118544	1	-0.373678
SERPINE2	0.124248	1	0.476094		SNORD10	0.146205	1	-0.373638
C12orf75	0.121952	1	0.475946		OR10K1	0.0651234	1	-0.373624
KLF7	0.0929681	1	0.475926		RPL14	0.0292331	0.894652	-0.373593
C14orf177	0.0673838	1	0.47585		UTP20	0.0671016	1	-0.373563
LHFPL4	0.114971	1	0.47566		FOSL2	0.10423	1	-0.373479
VPREB1	0.0299867	0.890747	0.475517		CACHD1	0.158754	1	-0.373111
LDHAL6B	0.0567147	1	0.475477		KDM3A	0.146688	1	-0.373069
TBC1D8	0.0777331	1	0.475167		RRP12	0.145081	1	-0.373039
OR10V1	0.0482349	0.977851	0.475003		HIST1H4I	0.143303	1	-0.372777
KHDC1	0.102474	1	0.47496		CCNG1	0.0946351	1	-0.372695
THRA	0.0350633	0.920344	0.474802		CDCA2	0.0255522	0.858849	-0.372644
ORAI2	0.0656682	1	0.474739		CDC5L	0.167737	1	-0.372186
BTN2A1	0.0611095	1	0.474387		CFAP410	0.146849	1	-0.372175
NLRX1	0.147655	1	0.47435		CHST9	0.0614556	0.995667	-0.372081
CHDH	0.120816	1	0.474198		HDAC9	0.0823287	1	-0.371902
NPHS2	0.0626108	1	0.474174		RERG	0.11058	1	-0.371682
PLEKHA8	0.035263	0.920654	0.474103		ECD	0.189523	1	-0.371309
OSBPL2	0.0716211	1	0.47402		PIK3C3	0.156712	1	-0.371188
LMF1	0.186275	1	0.473981		SAMHD1	0.126167	1	-0.370734
FAM181A	0.14556	1	0.473963		DAP	0.135507	1	-0.370698
MAZ	0.0576633	1	0.47349		ESF1	0.0592512	0.992043	-0.370572
TM9SF1	0.0442897	0.973618	0.473296		GPR115	0.145237	1	-0.370562
TNKS1BP1	0.0611387	1	0.473184		SNORA6	0.147333	1	-0.370448
MEGF9	0.0577056	1	0.47307		GATAD2A	0.0392131	0.934885	-0.370393
ARHGAP22	0.164531	1	0.47306		GTF3A	0.158432	1	-0.370295
RALGPS2	0.0458223	0.973618	0.473002		AP2B1	0.0546203	0.982849	-0.370089
VIPR1	0.0915295	1	0.472948		HSBP1	0.0515122	0.976331	-0.369783
GPR83	0.142335	1	0.472937		HCG4B	0.147655	1	-0.369752
ACSL1	0.0301098	0.891915	0.472573		CDKN3	0.126167	1	-0.369707
CNPY2	0.0767462	1	0.472543		SNORA50C	0.147977	1	-0.369654
PLEKHO2	0.17414	1	0.472488		NAALADL2	0.128759	1	-0.369566
UNQ3104	0.10048	1	0.472482		BRCA1	0.134098	1	-0.369447
OR6N2	0.122792	1	0.472474		NLGN1	0.119031	1	-0.36927
MBP	0.151036	1	0.47241		ARHGAP24	0.0734673	1	-0.369177
PLA1A	0.030522	0.894911	0.472284		MMP23B	0.071273	1	-0.369138
GLRA1	0.133337	1	0.472185		LOC100506123	0.148138	1	-0.36913
EFS	0.0429058	0.964352	0.472184		ZDHHC14	0.0374062	0.926278	-0.368959
SLC6A4	0.0393069	0.932114	0.47168		ATP5F1	0.146043	1	-0.368893
COX7B2	0.0747814	1	0.471666		PAX8-AS1	0.148621	1	-0.368854
TMEM14A	0.103081	1	0.471496		POLDIP2	0.137387	1	-0.368827
LRRC2	0.0779006	1	0.47137		MRPS18B	0.0566865	0.988024	-0.368738
STBD1	0.100969	1	0.471134		SNORD30	0.148943	1	-0.368709
KIF26A	0.0296392	0.890747	0.471014		SPTSSA	0.149104	1	-0.368707
IGSF8	0.0838552	1	0.470911		RPS2	0.148782	1	-0.368694
INPP5D	0.121716	1	0.470895		PFDN1	0.0265842	0.869022	-0.368499
ARHGAP30	0.0670403	1	0.470719		KIAA1333	0.146688	1	-0.368309
PLEK	0.163248	1	0.47055		RNU5A-1	0.149909	1	-0.368063
PXDNL	0.0612559	1	0.470478		HDHD5	0.15007	1	-0.368045
ZP4	0.0930397	1	0.470279		CYP51A1	0.11058	1	-0.367992
MAGI1	0.185067	1	0.470202		DCUN1D5	0.026855	0.870869	-0.367956
THORLNC	0.123898	1	0.470064		DAZAP1	0.0773705	1	-0.367728
EGFL8	0.135768	1	0.470049		ZNF254	0.0332694	0.917227	-0.367708
SKIL	0.0759308	1	0.469855		WDR46	0.185318	1	-0.367637
LCE2A	0.146664	1	0.46965		LDHB	0.130499	1	-0.367265
LEPROT	0.0285291	0.876874	0.469646		ZNF280C	0.177817	1	-0.367216
GJB5	0.0385363	0.932114	0.469624		PITPNB	0.0338766	0.917689	-0.366922
TUB	0.16091	1	0.46952		RCAN2	0.197542	1	-0.366835
SLC27A3	0.0386293	0.932114	0.469171		CP110	0.148138	1	-0.366487
GPC6	0.139753	1	0.469121		ITGA10	0.185956	1	-0.366163
UBXN8	0.0315226	0.899957	0.468908		TECTA	0.142166	1	-0.366151
CDC20B	0.138622	1	0.468488		OCIAD2	0.13426	1	-0.366016
PSG7	0.109643	1	0.468439		SHC1	0.107692	1	-0.366004
ZFP90	0.0637115	1	0.468239		USP13	0.0473809	0.971687	-0.365911
CAB39L	0.112364	1	0.468126		HNRNPA1P10	0.152484	1	-0.365748
KRT15	0.0636517	1	0.46806		CHP	0.149426	1	-0.365661
POMC	0.0506295	0.991992	0.467982		C1orf71	0.149748	1	-0.36555
CXorf58	0.173097	1	0.467942		SUB1	0.140721	1	-0.365487
FLJ16124	0.102763	1	0.467816		ADAM9	0.0297208	0.898478	-0.365414
SSC5D	0.124871	1	0.467762		NOL11	0.0255712	0.858849	-0.365349
DOK1	0.0598578	1	0.467746		WDR36	0.0265263	0.868334	-0.365168
SLC17A9	0.125033	1	0.46773		QARS	0.15007	1	-0.365146
MT1X	0.0338549	0.91827	0.467689		PDGFD	0.0870791	1	-0.365079
CHRNB1	0.0741244	1	0.467488		TOMM6	0.0606131	0.994406	-0.364958
LRRC16A	0.103252	1	0.46735		AASDHPPT	0.0591648	0.992043	-0.364948
CSGALNACT1	0.124222	1	0.467251		ZCCHC3	0.0912433	1	-0.364918
C7orf41	0.103578	1	0.467211		ADSL	0.0346875	0.917689	-0.364903
NET1	0.0456704	0.973618	0.46713		TWF2	0.0638909	1	-0.36473
AMHR2	0.0307706	0.8967	0.467031		DHX36	0.178775	1	-0.364337
GALNS	0.104339	1	0.467		SNORD80	0.153289	1	-0.364186
CRELD1	0.0291118	0.886185	0.466964		LINC00917	0.15345	1	-0.364115
CHSY3	0.0362027	0.925104	0.46695		AQR	0.089146	1	-0.364066
NKX6-1	0.136038	1	0.466775		TDO2	0.162927	1	-0.364029
CCDC69	0.175023	1	0.466595		CCDC113	0.161766	1	-0.363992
H4C8	0.126005	1	0.466461		ETF1	0.16748	1	-0.363706
PRSSL1	0.103904	1	0.466369		KCTD8	0.0818369	1	-0.363687
IQCG	0.137782	1	0.466367		RUVBL2	0.175419	1	-0.363594
NCR1	0.0305013	0.894911	0.466268		EPSTI1	0.0729744	1	-0.363479
FGL2	0.145399	1	0.466092		OR6C65	0.153932	1	-0.363455
RADIL	0.045873	0.973618	0.466015		BRMS1	0.0753427	1	-0.363262
MICALL2	0.0551471	1	0.46601		CD3G	0.0255144	0.858849	-0.363229
EMR1	0.10423	1	0.465953		RRP7A	0.0531094	0.978992	-0.363186
EVA1A	0.126167	1	0.46556		PDCD11	0.123574	1	-0.363035
PINLYP	0.126329	1	0.465461		GFM1	0.035933	0.920727	-0.363003
SH3TC2	0.0609048	1	0.46544		U2AF1	0.0465345	0.969894	-0.362679
CD300E	0.151646	1	0.465208		RPS6KB2	0.153932	1	-0.362634
LNX2	0.154897	1	0.465183		FBL	0.0797052	1	-0.362632
HPS6	0.0302331	0.891915	0.464989		AGO2	0.154736	1	-0.362553
POLG2	0.0844589	1	0.464853		MIR95	0.155058	1	-0.362352
MTLN	0.126653	1	0.464411		MIR1275	0.15554	1	-0.36198
MDGA1	0.204085	1	0.464399		ANKRD63	0.155701	1	-0.361932
C2CD2L	0.120111	1	0.464081		C14orf142	0.151519	1	-0.361841
ATXN3	0.137492	1	0.464007		LOC100288208	0.155861	1	-0.361804
OR11A1	0.123736	1	0.463649		RNF160	0.151841	1	-0.361783
ALG6	0.162099	1	0.463639		SNORD25	0.156022	1	-0.361733
GK	0.0373147	0.925104	0.46331		LARP1B	0.156183	1	-0.361697
UBE2D4	0.128795	1	0.462994		ZNRF1	0.166615	1	-0.361694
ZNF341	0.136523	1	0.462987		HEYL	0.0503982	0.975945	-0.361638
F2	0.0587911	1	0.462867		PSMD14	0.188028	1	-0.36151
GGCX	0.152806	1	0.462523		ZBTB39	0.0704538	1	-0.36144
GUCY2C	0.0439169	0.972377	0.46248		ASAP1	0.0748885	1	-0.360966
SLC22A13	0.13708	1	0.462326		PLAGL1	0.189462	1	-0.360861
KLF4	0.0447142	0.973618	0.462268		MINA	0.152002	1	-0.360767
EHBP1L1	0.127949	1	0.462186		UST	0.196463	1	-0.360744
NOTCH2	0.0382349	0.932114	0.461839		NOC3L	0.0368815	0.921663	-0.360165
ENTHD1	0.078885	1	0.461769		CNOT6L	0.0281306	0.884486	-0.359985
ST8SIA5	0.179414	1	0.461629		PRAMEF12	0.156826	1	-0.359876
BCL2L10	0.084061	1	0.46153		EIF3B	0.202339	1	-0.359821
SLC48A1	0.0891107	1	0.461498		DYNC1LI1	0.138299	1	-0.359812
METTL4	0.123087	1	0.461436		EWSR1	0.0344454	0.917689	-0.359804
SLC39A11	0.195653	1	0.461325		PKN3	0.083312	1	-0.359551
SLC44A2	0.152154	1	0.461294		MMACHC	0.104882	1	-0.359382
KLHDC8B	0.0427884	0.964352	0.461171		CTSH	0.0880613	1	-0.359378
SYN3	0.0618137	1	0.461167		ARMH3	0.157147	1	-0.359347
HTR3D	0.0560402	1	0.461133		CCDC25	0.0744034	1	-0.359256
NXF3	0.189621	1	0.460784		RIG	0.153128	1	-0.35924
PCK2	0.1026	1	0.460767		RFC1	0.0966115	1	-0.359209
SLC36A3	0.0683027	1	0.460706		ZFP91-CNTF	0.153289	1	-0.359202
KEAP1	0.0817774	1	0.460497		ANKUB1	0.157308	1	-0.359186
NIPSNAP3A	0.190099	1	0.460493		OR9G1	0.0678394	1	-0.359183
IGSF1	0.0320926	0.90601	0.460232		CSN1S1	0.0613731	0.995667	-0.359173
CRY2	0.0522401	1	0.460179		GAB2	0.0612266	0.995652	-0.359158
CRLF3	0.0826598	1	0.459972		BNIP1	0.0306254	0.909713	-0.35906
LOC147804	0.107162	1	0.459931		NGDN	0.0299662	0.900918	-0.358931
ZXDC	0.0584758	1	0.459888		ZNF92	0.179734	1	-0.358919
PGCP	0.107325	1	0.459803		PRPF39	0.0898897	1	-0.358713
GUK1	0.162767	1	0.459776		C1orf163	0.15361	1	-0.358643
CHPF	0.178007	1	0.459769		DHX15	0.0633535	1	-0.358386
EMP3	0.149213	1	0.459616		PACSIN3	0.0677129	1	-0.358168
AQP10	0.124624	1	0.459338		CELA3B	0.15795	1	-0.358092
TLR9	0.0979776	1	0.459195		MSL2	0.0350633	0.920616	-0.357618
ANGPTL1	0.0911696	1	0.459119		SSB	0.102095	1	-0.35758
CHRDL2	0.0839581	1	0.459106		NDUFA9	0.0318175	0.912456	-0.357553
SLC9A8	0.0477423	0.977851	0.458873		IER3IP1	0.122171	1	-0.357441
ARL2BP	0.1068	1	0.458713		FAM90A14P	0.158272	1	-0.357377
P4HTM	0.20428	1	0.458481		CSNK1G1	0.0469695	0.971054	-0.35737
KCNA6	0.0368588	0.925104	0.458437		ZNF259	0.154414	1	-0.35731
FAM124B	0.0894644	1	0.458375		LINC01139	0.158432	1	-0.357287
THAP9	0.0334423	0.916122	0.458344		RNU6ATAC	0.158593	1	-0.35726
PLXNB3	0.100288	1	0.458307		SLTM	0.169326	1	-0.357223
MPZL1	0.17158	1	0.458112		GALNT10	0.116595	1	-0.357048
C10orf88	0.0705481	1	0.458014		MRPL24	0.144754	1	-0.356631
IL22RA1	0.126174	1	0.457984		ZC3H15	0.0311664	0.909735	-0.356554
PON3	0.0809334	1	0.457762		CEACAM16	0.158914	1	-0.356262
NAGPA	0.0770745	1	0.457727		LSAMP	0.143463	1	-0.356164
IPO13	0.0776671	1	0.457697		CHD2	0.126815	1	-0.356057
LRRC29	0.121468	1	0.457439		ABHD13	0.0614904	0.995667	-0.355766
PHLDB3	0.0366319	0.925104	0.457334		ACLY	0.0996639	1	-0.355672
RHBDF1	0.17318	1	0.457142		SLC25A29	0.0354956	0.920727	-0.355644
PAX7	0.0386992	0.932114	0.457136		UMPS	0.0565738	0.988024	-0.355511
PTAFR	0.126005	1	0.457079		PAOX	0.0995772	1	-0.355463
KLK8	0.136554	1	0.456915		C4orf46	0.159557	1	-0.355372
CHCHD10	0.0948172	1	0.456761		CCNA2	0.0518351	0.976331	-0.355287
FTH1	0.166775	1	0.456722		RPL39L	0.102926	1	-0.355231
PIF1	0.0808661	1	0.456689		SNHG8	0.159717	1	-0.355182
HLCS	0.0508161	0.992888	0.45646		MIR608	0.159878	1	-0.355164
WBP2NL	0.162242	1	0.456345		SF3B3	0.0439169	0.956436	-0.355161
PLXND1	0.165211	1	0.456147		TAF2	0.052837	0.978992	-0.355121
FLJ32682	0.109604	1	0.456134		SMIM8	0.160038	1	-0.354956
ATP6V1H	0.178357	1	0.455955		RPL4	0.0441155	0.956611	-0.354798
PAFAH2	0.132819	1	0.455953		DGUOK	0.189303	1	-0.354739
TRIM32	0.0989805	1	0.455894		C17orf75	0.106022	1	-0.35472
CPT2	0.20789	1	0.455835		PIGL	0.0653048	1	-0.354706
PPP1R1C	0.0973488	1	0.455665		RBM27	0.160199	1	-0.354661
ZNF563	0.148072	1	0.455509		MRPS15	0.114717	1	-0.35465
SERPINE1	0.0723171	1	0.455467		SMO	0.0726458	1	-0.354355
IFNAR1	0.164371	1	0.455373		LRRC4C	0.0175375	0.780582	-0.354146
ARFRP1	0.0368361	0.925104	0.455337		MIR429	0.160359	1	-0.354048
TUSC1	0.0373147	0.925104	0.455322		E2F8	0.112562	1	-0.354008
MLYCD	0.193252	1	0.455312		PABPN1	0.156344	1	-0.353538
CYP2R1	0.0352853	0.920654	0.45523		SNCAIP	0.10879	1	-0.353475
OR5A2	0.0599447	1	0.454981		CLLU1	0.161162	1	-0.353136
NOX5	0.0360902	0.925104	0.454906		ZNF286A	0.121303	1	-0.353119
TM4SF20	0.152385	1	0.454892		TENM4	0.161483	1	-0.352333
CAT	0.123415	1	0.454634		HBEGF	0.111809	1	-0.352064
GPR152	0.0494908	0.987485	0.454616		ADH1B	0.124871	1	-0.351453
ZXDA	0.0594242	1	0.454293		TMEM25	0.109767	1	-0.35142
LRRC37A2	0.130377	1	0.454153		TMEM69	0.199758	1	-0.351243
LOC653240	0.111719	1	0.454066		MARCHF5	0.162606	1	-0.351195
[truncated: 12,025 more rows]
