# Supplementary material for: Analysis of Hub Genes Involved in Distinction Between Aged and Fetal Bone Marrow Mesenchymal Stem Cells by Robust Rank Aggregation and Multiple Functional Annotation Methods
Source: Front Genet. 2020 Dec 14;11:573877. doi: 10.3389/fgene.2020.573877 (PMC7793715; doi:10.3389/fgene.2020.573877)
Supplement: Supplementary Table 2 — The details of all the robust DEGs. [file Table_2.XLSX]

## Sheet: Sheet1
Name	Pvalue	adjPvalue	logFC
AKR1C3	4.23804e-07	0.0101272	4.00461
FBN2	2.02e-06	0.0446379	-3.44888
SCD	4.05e-06	0.0446379	-3.36289
FMO3	4.79494e-06	0.0446379	3.84946
CLDN1	5.6e-06	0.0446379	-3.20863
TMEM140	5.60402e-06	0.0446379	3.38495
HAPLN1	8.76e-06	0.0474556	-2.89988
TMSB15A	1.22e-05	0.0474556	-3.15341
PMAIP1	1.3e-05	0.0474556	-3.67666
IFI30	1.34637e-05	0.0496234	2.60293
ACTG2	1.39e-05	0.0474556	-2.73034
CFD	1.57228e-05	0.0496234	3.50104
IFI27	1.57228e-05	0.0496234	3.13648
CYGB	1.61956e-05	0.0496234	2.64294
PDE1A	1.66755e-05	0.0496234	3.1421
EPDR1	1.97016e-05	0.0496234	2.82914
CLEC3B	2.07664e-05	0.0496234	2.37672
LY96	2.298e-05	0.0499209	3.01585
COLEC12	2.53e-05	0.0687795	-2.43461
CD24	2.59e-05	0.0687795	-2.33233
KCNMB1	2.90043e-05	0.0577572	2.87461
NNAT	3.03e-05	0.0723391	-3.10508
FAM20A	3.29551e-05	0.0585932	2.42556
RGS2	3.43e-05	0.0723391	-2.85986
IRX3	3.43281e-05	0.0585932	2.87535
TCEAL2	3.86e-05	0.0723391	-2.2215
PTGES	3.86152e-05	0.0615166	2.87434
F2RL2	3.94e-05	0.0723391	-2.75235
IGF2BP3	4.79e-05	0.0818368	-3.41986
CPZ	4.95991e-05	0.0740762	2.29826
CYB561	5.29895e-05	0.0744845	2.18221
MR1	5.6492e-05	0.0749963	2.75779
ANXA3	5.65e-05	0.0899955	-2.59259
PPP1R14A	6.38333e-05	0.0786342	2.24621
CYP1B1	6.96334e-05	0.0786342	2.33943
AOX1	7.26281e-05	0.0786342	2.01801
HLA-DMA	7.46595e-05	0.0786342	2.06711
CREG1	7.56858e-05	0.0786342	2.11545
TNFRSF11B	8.0922e-05	0.0803611	2.11905
TNFAIP6	8.41478e-05	0.0803611	2.55201
HLA-DPA1	8.74367e-05	0.0803611	3.2052
PRSS35	8.85e-05	0.130807	-2.02307
GDF5	9.31e-05	0.130807	-1.86832
ACAN	9.53559e-05	0.0843935	1.87716
GHR	0.000102417	0.0874055	2.20516
PODN	0.000107264	0.0883859	1.88228
PLA2G5	0.000119873	0.0954243	1.96205
MMP1	0.00012117	0.15404	-2.73341
VSNL1	0.00012248	0.15404	-2.14204
HLA-DRA	0.000123793	0.0954243	1.94691
BST2	0.000135929	0.0985375	1.79608
PNMA2	0.000144335	0.0985375	3.36415
PGF	0.000145761	0.0985375	1.82866
XG	0.000151533	0.0985375	1.79339
COX7A1	0.000157417	0.0985375	2.60654
SLC2A5	0.000158905	0.0985375	2.33864
ENTPD1	0.000167389	0.0985375	3.0881
COMP	0.000167389	0.0985375	3.02684
OGN	0.00016739	0.178552	-3.37001
MDK	0.00016798	0.178552	-2.00561
NME5	0.000167984	0.0985375	2.03712
KRT16	0.000171066	0.0985375	1.91538
FADS2	0.00017418	0.178552	-1.94991
HSD17B14	0.00017574	0.178552	-1.59104
BAMBI	0.000175742	0.0985375	1.6788
ITGBL1	0.000177315	0.0985375	1.73075
CTSC	0.00018207	0.178552	-1.61408
PCDHB2	0.000186898	0.101502	1.66168
LRRC17	0.00018852	0.178552	-2.11117
LRRC6	0.000198396	0.102116	1.63826
MFAP4	0.00020007	0.178552	-1.79317
STMN1	0.00020174	0.178552	-1.54877
SFRP4	0.000201745	0.102116	3.15009
APBB1IP	0.000203429	0.102116	1.72552
TXNIP	0.000205121	0.102116	2.05956
CRIP1	0.000220662	0.107611	1.67368
EFNB2	0.00022597	0.190622	-1.51718
GBP2	0.000227751	0.108847	1.7608
PDPN	0.00023134	0.190622	-2.45928
KCND2	0.000234952	0.110087	2.1136
CDC20	0.00025345	0.201878	-2.78203
TINAGL1	0.000262955	0.118861	1.65612
NUPR1	0.000276562	0.118861	1.54682
NOTCH3	0.000278534	0.118861	1.67168
FNBP1L	0.0002825	0.21568	-1.46814
ABCA6	0.000284492	0.118861	1.56714
CRYAB	0.000284492	0.118861	1.66679
HNMT	0.000286491	0.118861	2.09317
SLC1A1	0.000288498	0.118861	1.7241
RGS5	0.00029456	0.21568	-1.46235
HSD17B6	0.000296596	0.119754	2.42547
BST1	0.000300687	0.119754	1.50057
FILIP1L	0.00030274	0.21568	-1.46959
NTF3	0.00030688	0.21568	-2.42178
CXCL16	0.000311037	0.12091	1.87281
PGBD3	0.000321562	0.12091	1.74327
IFI44	0.000321562	0.12091	1.92872
CXCL6	0.00032369	0.216207	-1.51334
CD4	0.000327961	0.12091	2.12555
HIST1H3B	0.00033477	0.216207	-2.84516
KRT8	0.00033477	0.216207	-1.73572
IL26	0.00033477	0.12091	2.38735
ADIRF	0.00033477	0.12091	2.52947
TMEM62	0.000345334	0.12091	1.53957
PID1	0.000349747	0.12091	1.41523
SORBS2	0.000349747	0.12091	1.38411
MME	0.00034975	0.217135	-1.87691
AKR1C2	0.000354188	0.12091	2.10368
NEK2	0.0003609	0.217135	-1.26193
CNTNAP2	0.000360902	0.121386	1.56889
GLRB	0.000372233	0.121386	1.51318
BTN3A3	0.000376814	0.121386	1.54029
PTTG1	0.00038142	0.217135	-1.96534
CST2	0.000381424	0.121386	1.51078
ABCA8	0.000383739	0.121386	1.68435
PEG10	0.00038374	0.217135	-2.19517
NUSAP1	0.00038606	0.217135	-2.44904
PRKD1	0.000386061	0.121386	1.45206
DSG2	0.00039073	0.217135	-1.87577
HRCT1	0.000402512	0.124773	1.68144
FGF7	0.000407276	0.124773	1.55034
B3GNT5	0.00041931	0.225072	-1.58786
ADAMTS2	0.000436444	0.13022	1.49518
GCNT1	0.000438921	0.13022	1.4502
PPIC	0.000441404	0.13022	1.36671
NR4A2	0.00044639	0.225072	-1.28123
PALMD	0.000451407	0.131547	1.78285
MYC	0.00045141	0.225072	-1.18336
FABP4	0.00045393	0.225072	-1.7475
CENPF	0.00045645	0.225072	-1.55475
CKS2	0.00046152	0.225072	-1.31313
SERPING1	0.000466622	0.134342	2.4695
ICAM2	0.000484692	0.136251	2.37441
LGALS3BP	0.000489917	0.136251	1.75137
KYNU	0.000500453	0.136251	1.61971
RRM2	0.00050214	0.235279	-2.9702
COL4A5	0.00050214	0.235279	-1.76945
CA2	0.000503104	0.136251	1.4466
CD74	0.000508428	0.136251	1.98604
ADAMTS5	0.0005111	0.136251	1.27263
SLC46A3	0.00051378	0.136251	1.29571
MAB21L2	0.00051647	0.237336	-1.51789
BHLHE41	0.00052186	0.136251	1.67004
SATB2	0.000524568	0.136251	1.70258
UBE2C	0.00052728	0.237735	-1.15006
ANGPTL4	0.000532732	0.136883	1.87594
ANGPTL5	0.000546479	0.138157	1.50236
GHDC	0.00054925	0.138157	1.34533
APOL3	0.000560402	0.139493	1.43911
DNM1	0.00056321	0.247145	-1.81986
TMEM97	0.00056884	0.247145	-1.64567
SLC4A4	0.000585904	0.144338	1.27107
MT1M	0.00059453	0.144968	2.09108
NAMPT	0.00059742	0.252887	-1.20111
AURKB	0.00060322	0.252887	-1.1343
ANK3	0.000614904	0.14764	1.98204
ADCY9	0.000617843	0.14764	1.26279
CPA4	0.00062374	0.253824	-2.25594
CLDN11	0.0006267	0.253824	-1.74855
ERCC6	0.000641604	0.151015	1.2484
KRTAP1-1	0.000644606	0.151015	2.89168
SLC35F2	0.00065668	0.256645	-1.46627
NRP2	0.00065972	0.256645	-1.13671
CPE	0.00066951	0.256645	-2.0751
KRTAP1-5	0.000669512	0.155327	2.2941
UHRF1	0.00067809	0.256645	-1.65105
CDK6	0.00068736	0.256645	-1.12648
ISLR	0.000687364	0.156992	1.99632
PLSCR4	0.000693585	0.156992	1.29306
ITGA1	0.000696706	0.156992	1.21034
NDUFA4L2	0.000702968	0.156992	1.89411
RAC3	0.00070611	0.259588	-1.75399
ECM2	0.000712414	0.157628	2.31977
TP53I11	0.000725107	0.158965	1.68066
KIF20A	0.00074113	0.268334	-1.81829
GDPD3	0.00074759	0.160941	1.30622
LTBP2	0.00074759	0.160941	1.19562
CPNE8	0.000757331	0.161582	2.07856
SYT1	0.00077042	0.271889	-1.27099
DLGAP5	0.0007737	0.271889	-2.71599
GPRC5A	0.00079025	0.272732	-1.10929
NASP	0.00080027	0.272732	-1.13823
PLK2	0.00081034	0.272732	-1.7731
SMPD1	0.000823878	0.174225	1.15713
PKIB	0.00083687	0.277749	-1.2055
KRTAP1-3	0.000836873	0.17542	2.70097
NEFH	0.00086515	0.283201	-1.07768
IGFBP5	0.000865152	0.179771	1.81476
LBP	0.000889694	0.183277	1.5236
PELI1	0.00090387	0.291877	-1.51731
EFHD1	0.000950725	0.194175	1.66414
DYRK4	0.00096171	0.296327	-1.01119
MYH10	0.00096538	0.296327	-1.67188
GPC4	0.000995025	0.200379	1.24974
ZBTB20	0.000998762	0.200379	1.44688
ASPN	0.00100423	0.296327	-2.52914
DIPK1B	0.00100423	0.296327	-1.69716
NOSTRIN	0.00100626	0.200379	1.16312
PTGER2	0.00101378	0.296327	-1.15172
F8	0.00103271	0.203948	1.48075
MMP13	0.00104033	0.296327	-1.80433
METRNL	0.00104415	0.204517	1.07397
ZEB2	0.00105951	0.205838	1.08179
ATF3	0.00107886	0.296327	-1.43485
SDC1	0.00108275	0.296327	-1.35935
SNCG	0.00108275	0.20667	1.16301
SYNGR2	0.00108665	0.296327	-1.3185
KIF2C	0.00109056	0.296327	-1.06368
HSPB2	0.00109447	0.20667	1.96458
KRT18	0.00109447	0.296327	-1.81697
STAT5A	0.00109839	0.20667	1.04365
NAT1	0.00109839	0.20667	1.10288
PTBP2	0.00112602	0.296327	-1.10304
KIF4A	0.00112999	0.296327	-1.29543
EZH2	0.00113398	0.296327	-1.05728
BUB1	0.00114196	0.296327	-1.65921
MGST1	0.00116205	0.213298	1.41293
PCGF5	0.00117013	0.213298	1.11785
SERPINB7	0.00117157	0.296327	-2.7902
ITIH5	0.00117157	0.213298	2.16717
DUXA	0.00117157	0.213298	2.1906
CBLB	0.00117824	0.213298	1.02168
PRR11	0.00119047	0.296327	-1.7536
CENPV	0.0012275	0.301336	-1.44396
FSTL5	0.00123581	0.301336	-1.16793
CORO2B	0.00128201	0.229935	1.06906
UCHL1	0.00129475	0.307641	-1.40493
CLCA2	0.00129475	0.229935	1.04267
SACS	0.00129901	0.307641	-1.03908
CCL26	0.00129901	0.229935	1.0055
RNASEL	0.00131614	0.230314	1.09059
HMGCS1	0.00132043	0.307641	-1.20264
MYLIP	0.00132043	0.307641	-1.15305
EYA2	0.00132043	0.230314	1.45009
DEPDC1	0.00132905	0.307641	-2.10001
KIAA0101	0.00133891	0.307641	-2.45551
APOL1	0.00133891	0.231845	2.15332
IFI44L	0.00141675	0.243559	1.11619
GLDN	0.00143015	0.244058	1.11248
AMOT	0.00143015	0.325475	-1.04285
SKAP2	0.00144361	0.244058	1.34525
GALNT1	0.00145262	0.244058	1.77379
MPPED2	0.00146618	0.244058	1.11777
PROS1	0.00147072	0.244058	1.5965
GRPR	0.00150624	0.334512	-2.45709
GATA2	0.00150624	0.334512	-1.43378
WISP1	0.00150624	0.244852	1.9968
ABI3BP	0.00150624	0.244852	2.09614
HSPH1	0.00151186	0.334512	-1.0139
BTN3A2	0.00152107	0.245592	1.03033
CDCA3	0.0015396	0.337525	-1.00046
MYH11	0.00154424	0.246008	1.0313
MX2	0.00159583	0.251824	1.19629
FAR2	0.0016053	0.34873	-1.82189
PTGDS	0.00162433	0.251824	1.45751
BCAT1	0.00163867	0.349622	-1.09399
INMT	0.00166272	0.251824	1.03318
ANO3	0.00166755	0.251824	1.38729
PSG9	0.00167357	0.350531	-1.3214
AFF3	0.00167357	0.350531	-1.78973
SMOC2	0.00167357	0.251824	1.85743
SERPINB2	0.00167357	0.251824	1.77396
HLA-F	0.00168694	0.251824	1.05543
VMO1	0.0016918	0.251824	1.43226
GLRX	0.00169667	0.251824	1.41796
PLAG1	0.00174578	0.354757	-1.26358
SDC4	0.00176065	0.354757	-1.16662
PBK	0.00179057	0.354757	-2.52059
ZNF185	0.00179057	0.354757	-1.42917
LAMB2	0.0018006	0.2656	1.11506
C10orf58	0.00184089	0.354757	-2.34396
HSPA7	0.00184089	0.354757	-1.61034
KLK3	0.00185118	0.271385	1.07195
PPL	0.00187161	0.272707	1.28459
AHNAK2	0.0019128	0.365665	-1.53749
MLLT11	0.00199123	0.374906	-1.38013
EFNA1	0.0020082	0.374906	-1.65911
CHL1	0.0020082	0.287353	1.77632
ZNF671	0.0020444	0.290792	1.05921
COL11A1	0.00208204	0.380775	-1.36925
PRC1	0.00208744	0.380775	-1.50224
ITGB2	0.00210913	0.296469	1.62591
AURKA	0.00213093	0.385363	-1.46702
TOP2A	0.00215834	0.385363	-1.73062
NINJ2	0.00216384	0.29718	1.84604
HES4	0.0021755	0.385363	-1.3773
C10orf116	0.0021755	0.29718	1.86889
CD36	0.0021755	0.29718	2.32429
HSD11B1	0.00218039	0.29718	1.3152
FADS1	0.00218039	0.385363	-1.18653
PDLIM1	0.00219145	0.29718	1.07015
SRGN	0.00220811	0.29718	1.16011
APOBEC3G	0.00221367	0.29718	1.58599
PDGFRL	0.00223601	0.385363	-1.30195
BDKRB1	0.00224161	0.385363	-1.12938
PCSK5	0.00225283	0.300746	1.21233
TPK1	0.00226972	0.301317	1.1678
ADPRH	0.00232075	0.305525	1.24523
ZIC1	0.0023428	0.396162	-2.36577
SLC7A2	0.0023428	0.396162	-1.47564
SCG2	0.0023428	0.305525	1.16262
C1S	0.00236084	0.305525	1.69426
ITGB5	0.00237812	0.305525	1.20235
NANS	0.00239547	0.396162	-1.10722
CAMK2N1	0.0024187	0.396162	-1.05744
PRUNE2	0.00246549	0.31338	1.04665
FXYD6	0.00251009	0.396162	-2.2859
SMIM1	0.00251009	0.396162	-1.55673
DKK2	0.00251273	0.396162	-2.53114
TMEM47	0.00251273	0.316769	1.38331
NDRG1	0.00254249	0.31809	1.15945
SERPINB1	0.00257842	0.320906	1.37001
CADM1	0.0026328	0.405893	-1.77043
CSTA	0.00267738	0.328095	2.16869
CDH10	0.00268161	0.410768	-1.84306
ENPP1	0.00273087	0.415082	-1.54803
NDC80	0.00275567	0.415082	-2.03647
CFHR1	0.00276811	0.331153	1.27319
COL14A1	0.00276811	0.331153	1.4046
ANLN	0.00278682	0.416212	-1.54777
C1GALT1	0.00278682	0.331153	1.01457
OSR2	0.00279307	0.331153	1.42478
C4orf33	0.00279933	0.331153	1.18899
NFE2L3	0.00284465	0.418208	-1.44838
HMMR	0.00285598	0.418208	-1.68166
TRIP13	0.00287499	0.418208	-1.06317
SHISA2	0.00288769	0.418208	-1.02291
BCHE	0.00297743	0.41943	-1.78477
DHCR24	0.00298389	0.41943	-1.46576
SPATA18	0.00299684	0.344552	1.32797
ETS2	0.00301192	0.420894	-1.87844
PDE1C	0.00301192	0.344552	2.08998
ABHD5	0.00304237	0.344552	1.11667
ID1	0.0030489	0.423584	-1.9142
SLC16A4	0.00312783	0.35256	1.44119
HIST1H3G	0.00317918	0.431895	-2.05568
TMEFF2	0.00317918	0.431895	-1.41135
ITGB8	0.00317918	0.353551	1.72347
PRG4	0.00317918	0.353551	1.89423
ZNF521	0.00318101	0.431895	-2.21664
PSMB9	0.00318101	0.353551	1.39642
CD14	0.00334325	0.368509	1.39042
PLPP7	0.00334644	0.368509	1.83018
HEY1	0.00334644	0.448254	-1.43047
CST1	0.00337756	0.370042	1.49831
TEX10	0.00337756	0.448254	-1.15811
CFB	0.00339133	0.370042	1.52191
EPAS1	0.00343281	0.372866	1.28152
FGG	0.00346061	0.449428	-1.11836
SLPI	0.00351369	0.379923	1.85706
MEIS2	0.00364401	0.463082	-1.13557
COL22A1	0.00368093	0.392676	1.97928
HIST1H3C	0.00368093	0.463082	-1.96031
FSD1	0.00368093	0.463082	-1.29295
GMFG	0.00384816	0.406884	1.60158
ANKRD6	0.00395029	0.415112	1.18805
SOX11	0.00401539	0.480518	-1.23655
EVI2A	0.00401539	0.415112	1.81231
EGFLAM	0.00401539	0.415112	1.9741
TRIM22	0.00402503	0.415112	1.34221
DHRS7B	0.00403254	0.415112	1.05086
CYB5R2	0.00405512	0.480518	-1.04885
ENG	0.00413846	0.419241	1.39844
EPHX1	0.00414608	0.419241	1.7548
CCL13	0.00416133	0.419241	1.56039
ZWINT	0.00417662	0.480518	-2.00821
HIST1H1A	0.00418261	0.480518	-1.89834
EFNB3	0.00418261	0.480518	-1.05324
DEPTOR	0.00418261	0.419241	1.69606
ZNF415	0.00424575	0.419241	1.04617
ASPA	0.00434983	0.422584	1.70738
MFAP5	0.00434983	0.422584	1.21902
HIST1H1B	0.00434983	0.486229	-1.89736
KRT18P55	0.00434983	0.486229	-1.39681
WDHD1	0.00435441	0.486229	-1.20704
ABCA9	0.00437005	0.422584	1.63375
METTL7A	0.00437787	0.422584	1.43057
C11orf87	0.00440926	0.423147	1.07955
VCAN	0.00449614	0.428046	1.12985
HIST1H2AE	0.00451703	0.498616	-1.89497
HSPB7	0.00451703	0.428329	1.49164
SEMA3A	0.00455186	0.498951	-2.2002
TSC22D3	0.00456785	0.429738	1.05105
RRAD	0.00468423	0.505556	-1.15743
C10orf54	0.00468423	0.437244	1.52132
OAS2	0.00468423	0.437244	2.02717
MSC	0.00481921	0.446507	1.24189
FOSB	0.00485142	0.515318	-1.37107
CALCRL	0.00485142	0.446507	1.45431
PI16	0.00485142	0.446507	1.75022
ITGA7	0.0048769	0.446507	1.08786
CARD6	0.00491831	0.446875	1.78375
IGFBP6	0.00491831	0.446875	1.07895
VGLL3	0.00499331	0.449156	1.1604
VAMP8	0.00501005	0.449156	1.26252
TNNC2	0.00501861	0.449156	1.3508
TMEM171	0.00501861	0.449156	1.79902
TFAP2A	0.00501861	0.523137	-1.24151
SLC38A1	0.00506887	0.523315	-1.36281
CYP39A1	0.00518579	0.460626	1.42843
RNF144A	0.00518579	0.52526	-1.27354
GALNT9	0.00523881	0.461943	1.25034
CCN6	0.00535296	0.468551	1.60562
HIST1H3E	0.00535296	0.537455	-1.82516
CIB2	0.00542898	0.538054	-1.24674
NETO2	0.00547267	0.538054	-1.0749
SYT14	0.00550776	0.538054	-1.05572
CES1	0.00552012	0.474492	1.59377
RAD51AP1	0.00561367	0.543094	-1.76461
TIGD2	0.00568484	0.480223	1.40925
MSX1	0.00568728	0.480223	1.65442
DNAJC24	0.00581047	0.484483	1.16238
MELK	0.0058738	0.5526	-1.64364
ACVR2A	0.00588287	0.484483	1.32676
SLC15A3	0.00597401	0.484483	1.11458
HSPA1B	0.00602157	0.557719	-1.01633
FAM26E	0.00602157	0.484483	1.34146
GREM2	0.00602157	0.484483	1.80712
SPRY4	0.00618871	0.566611	-1.65561
ROR2	0.00618871	0.566611	-1.35419
RTP4	0.00628911	0.501697	1.0027
WISP3	0.00635584	0.502674	1.28657
FAM225A	0.00635584	0.502674	1.55358
HIST1H4L	0.00635584	0.569164	-1.69903
EPB41L3	0.00635584	0.569164	-1.51716
KIF18A	0.00636443	0.569164	-1.51801
TTK	0.00638333	0.569164	-1.35573
HSD17B2	0.00652296	0.573061	-1.7066
RBP1	0.00652296	0.573061	-1.30068
BEND5	0.00663157	0.573822	-1.09671
ANKRD35	0.00680621	0.518542	1.2046
HOXC10	0.00680621	0.574704	-1.78394
C20orf186	0.00685719	0.518542	1.27865
CNIH3	0.00685719	0.574945	-1.30114
ANXA2R	0.00685719	0.574945	-1.24616
FAM180A	0.00702429	0.521472	1.83243
PCDHB4	0.00706246	0.521472	1.24157
LSP1	0.00709234	0.521472	1.06445
RARRES2	0.00719138	0.52399	1.57106
FANK1	0.00719237	0.52399	1.09515
KIF11	0.00719237	0.590615	-1.47256
LTBP1	0.00734373	0.598088	-1.14735
LMO2	0.00735847	0.532228	1.76142
FGF5	0.00735847	0.598088	-1.77813
STON2	0.00752555	0.53521	1.24636
HLA-DMB	0.00752555	0.53521	1.8294
DKK1	0.00752555	0.60144	-1.33875
HHIP	0.00752555	0.60144	-1.17451
BAIAP2L2	0.00762015	0.537494	1.65286
ARHGAP29	0.00769262	0.603514	-1.70488
IL7	0.00769262	0.537494	1.41786
ADCY4	0.00769262	0.537494	1.79324
TMTC1	0.00785965	0.539699	1.40374
ERAP2	0.00785969	0.539699	1.54534
KCTD12	0.00785969	0.539699	1.38425
TMEM100	0.00785969	0.611776	-1.30781
PODXL	0.00802675	0.544907	1.52457
TNS3	0.00802675	0.614896	-1.05504
ADAMTSL1	0.0081938	0.619617	-1.74524
OLFML1	0.0081938	0.548457	1.82009
NEDD4L	0.00826346	0.620955	-1.04065
UBA7	0.00831735	0.553625	1.04183
HS3ST3B1	0.00836085	0.624346	-1.50388
ACSL5	0.00841478	0.555469	1.03943
CRADD	0.00852371	0.558308	1.19908
AK5	0.00852788	0.625856	-1.25632
STMN3	0.00852788	0.625856	-1.24863
SAMD9L	0.00852788	0.558308	1.77133
SLC29A4	0.00856748	0.625856	-1.29323
GNG2	0.00869491	0.625856	-1.53834
ZFPM2	0.00869491	0.625856	-1.28097
ITGA8	0.00886194	0.569511	1.37286
MTSS1	0.00886194	0.569511	1.65741
CXCL8	0.00886194	0.628352	-1.16483
RDH5	0.00902896	0.573819	1.19752
THNSL2	0.00902896	0.573819	1.73406
HIST1H2BM	0.00902896	0.628352	-1.53261
SLC16A9	0.00919597	0.628352	-1.12091
HOXA11	0.00936297	0.635371	-1.51938
MARCKSL1	0.00936297	0.635371	-1.12899
LRMDA	0.00952997	0.593042	1.43875
CCND2	0.00952997	0.640111	-1.66518
ZNF423	0.00958188	0.593082	1.12517
TIMP3	0.00969696	0.59718	1.67659
DOK5	0.00982673	0.642258	-1.20925
CYP4X1	0.00986394	0.601794	1.25623
CDKN1C	0.00986394	0.642258	-1.04315
FABP3	0.0100309	0.643146	-1.60812
HES5	0.0100309	0.643146	-1.13602
NRXN2	0.0100509	0.608043	1.35083
PCDHB16	0.0101979	0.610408	1.39742
HIST1H1D	0.0103648	0.655186	-1.43741
TUBB2B	0.0105318	0.656543	-1.18796
RASIP1	0.0105555	0.61974	1.30432
HIST1H2AB	0.0106987	0.656543	-1.43181
BEX4	0.0106987	0.656543	-1.11926
FNDC1	0.0106987	0.620712	1.3788
UBE2T	0.0108657	0.656543	-1.574
SNCA	0.0108657	0.656543	-1.02964
CMAH	0.0108657	0.62415	1.11547
TRH	0.0108657	0.62415	1.06258
COL18A1	0.0109235	0.656543	-1.2792
CNIH2	0.0109482	0.656543	-1.04707
CCDC86	0.0109606	0.656543	-1.00218
KCNK6	0.010973	0.626353	1.07515
WISP2	0.0110326	0.626353	1.11323
IFIT1	0.0110326	0.626353	1.13218
LEPR	0.0111723	0.626631	1.01941
CCDC99	0.0111995	0.65978	-1.41297
C1R	0.0112475	0.627967	1.03796
HIST1H3A	0.0113665	0.662471	-1.4075
WNT2B	0.0113665	0.662471	-1.17995
TAGLN3	0.0115334	0.670563	-1.0523
PORCN	0.0116017	0.639492	1.22864
PARP3	0.0116145	0.639492	1.21943
TPX2	0.0116911	0.675338	-1.06144
PCOLCE2	0.0117003	0.639794	1.14157
ARHGAP11A	0.0117003	0.675338	-1.4935
CD68	0.0118581	0.645964	1.32505
CRISPLD2	0.0118672	0.645964	1.34431
VANGL2	0.0118672	0.677015	-1.09464
CCN5	0.0120341	0.650602	1.34639
CCDC112	0.0120522	0.678378	-1.26329
SGK1	0.012201	0.681201	-1.48584
GPNMB	0.012201	0.655177	1.30185
CYP2E1	0.0122348	0.655524	1.04287
TCEAL7	0.0126175	0.693119	-1.19095
SIDT2	0.0126974	0.665386	1.04611
CXCL1	0.0127016	0.694546	-1.19999
C21orf7	0.0128684	0.696847	-1.32621
KRTAP2-3	0.0128684	0.670095	1.30907
E2F6	0.012952	0.696847	-1.07329
APOBEC3B	0.0130353	0.696847	-1.56514
GPR1	0.0131956	0.678054	1.04117
CLGN	0.0132021	0.699507	-1.56521
TLR3	0.0132021	0.678054	1.31308
NPAS1	0.0132021	0.678054	1.41554
C10orf10	0.0133689	0.681161	1.04839
SYNDIG1	0.0133689	0.681161	1.3007
H19	0.0133689	0.700691	-1.05165
KNTC1	0.0134827	0.702542	-1.38375
FBLN7	0.0135358	0.686732	1.56072
ZNF365	0.0137174	0.690783	1.06176
SAMD9	0.0138694	0.693354	1.17224
NTNG1	0.0139121	0.713401	-1.43192
PLA2G16	0.0140362	0.698184	1.04024
EBF3	0.0140362	0.698184	1.29283
NRARP	0.0140362	0.718215	-1.04402
NPR3	0.014221	0.698184	1.20841
ARHGAP20	0.0143058	0.698184	1.19048
DHRS9	0.0143698	0.698184	1.3686
ETV1	0.0145366	0.731298	-1.2876
GPX3	0.0147034	0.702704	1.33536
FLJ33996	0.0147034	0.735046	-1.27846
MSMP	0.0147034	0.735046	-1.02807
C5orf23	0.0148701	0.707843	1.01844
FAM162B	0.0148702	0.739347	-1.02312
LIN7A	0.01495	0.708818	1.18671
CAPG	0.0150079	0.739347	-1.18384
TRBV27	0.0150369	0.711529	1.01688
MAOB	0.0152037	0.71397	1.21877
TOMM34	0.0152847	0.745013	-1.13612
MLF1IP	0.0153704	0.745013	-1.26585
CFI	0.0153704	0.71397	1.21497
ADGRL2	0.0153704	0.71397	1.25586
PLAC9	0.0155372	0.718136	1.25245
MIR155HG	0.0157039	0.750908	-1.00415
STK32B	0.0158706	0.75247	-1.46229
SLC22A23	0.0159952	0.726655	1.12912
SPC25	0.0160374	0.752905	-1.40215
TMSB15B	0.0160374	0.752905	-1.00252
CDC2	0.0162041	0.756274	-1.22533
CYP3A7	0.0163708	0.760345	-1.2121
PIM1	0.0163708	0.760345	-1.16739
TEKT4P2	0.0163708	0.734648	1.20608
PRSS3	0.0165375	0.737276	1.19185
CBX7	0.0168291	0.745242	1.1063
C14orf132	0.0168709	0.769363	-1.45159
LOX	0.0170375	0.745242	1.15078
IL6	0.0171376	0.745242	1.02451
XYLT1	0.0172042	0.745242	1.30077
FCRLA	0.0175375	0.754607	1.39864
IRAK3	0.0176213	0.754607	1.03666
IL7R	0.0177042	0.784897	-1.07699
SLC31A2	0.0178708	0.754607	1.41206
C1orf112	0.0179687	0.788441	-1.3919
MSR1	0.0180375	0.757511	1.16352
TNFAIP8L3	0.0182041	0.763168	1.35185
TSPAN5	0.0183354	0.790592	-1.17895
NFASC	0.0183707	0.768804	1.30833
JUP	0.0185374	0.790592	-1.00636
ANKRD29	0.0185374	0.771723	1.31884
SPAG5	0.0185605	0.790592	-1.23657
GPAT2	0.018704	0.773352	1.14149
DKFZP586H2123	0.0190372	0.798092	-1.16979
LARGE1	0.0190372	0.780296	1.13526
LRRC32	0.0190801	0.780717	1.2241
KIF20B	0.0191292	0.799146	-1.34036
KRT14	0.0192038	0.781881	1.37394
PIGZ	0.0192768	0.781881	1.30193
HCP5	0.0193703	0.781881	1.37974
SEMA3D	0.0195369	0.802155	-1.06428
CYP4V2	0.0195369	0.78595	1.35237
MAPK13	0.0195903	0.786774	1.03777
HIST1H2AD	0.0197035	0.80424	-1.14918
DCN	0.0197035	0.788668	1.14608
GJC1	0.0200366	0.806052	-1.25929
INPP4B	0.0202032	0.806836	-1.0192
TMEM144	0.0203697	0.799544	1.11228
TNFRSF14	0.0203697	0.799544	1.245
CENPK	0.0203697	0.809907	-1.32799
OLFML2B	0.0208693	0.811561	1.06128
PARP10	0.0208693	0.811561	1.07693
MT1IP	0.020921	0.811571	1.00375
CSDC2	0.0210358	0.821561	-1.04914
KCND3	0.0211441	0.817178	1.07099
CRLF1	0.0212023	0.817178	1.1875
INA	0.0213688	0.819438	1.12633
ZEB1	0.0215353	0.830934	-1.24545
PTGS2	0.0215766	0.830934	-1.00374
GRIP1	0.0217018	0.822383	1.08322
KIAA1524	0.0218682	0.833811	-1.11104
MMP16	0.0220347	0.833811	-1.06283
IGIP	0.0220347	0.826116	1.07568
CTSZ	0.0222012	0.826116	1.16462
SHISAL1	0.0223676	0.826116	1.0741
HIST1H2AL	0.0225341	0.834844	-1.1064
ASF1B	0.0227005	0.837117	-1.31636
HLA-DRB6	0.0227005	0.826908	1.071
LOC554202	0.0230334	0.841667	-1.09581
NGF	0.0231157	0.829915	1.10697
MYO1D	0.0231998	0.829915	1.23828
INKA2	0.0233662	0.833317	1.06189
PPIA	0.0233662	0.841667	-1.03998
WFDC1	0.0235326	0.833317	1.11558
MRAP2	0.0238654	0.834185	1.15976
2020-09-06	0.0238654	0.842916	-1.04753
C3orf59	0.0240318	0.842916	-1.04639
ELK3	0.0241982	0.842916	-1.12576
FLG	0.0241982	0.840228	1.05115
ELN	0.0246973	0.850861	1.08216
CCNO	0.02503	0.853708	1.13632
SERINC2	0.0251963	0.854031	1.12126
SGIP1	0.0253627	0.85726	-1.07625
CDC6	0.025529	0.858849	-1.0316
C2orf88	0.025529	0.855597	1.03295
DTL	0.0260279	0.862061	-1.18711
SEL1L3	0.0261942	0.859979	1.02576
NCAPH	0.0263605	0.865262	-1.01085
CCN4	0.0266931	0.865478	1.0212
SBSN	0.0268593	0.866168	1.14927
CCBE1	0.0270256	0.872707	-1.07457
ANKH	0.0270688	0.867247	1.11931
FMO4	0.0271468	0.867247	1.01061
SERPINA9	0.0271918	0.867247	1.09648
EHD3	0.0277153	0.88051	-1.0464
ARRB1	0.028023	0.874298	1.23443
CDCA7L	0.028023	0.883153	-1.07463
ATL1	0.0281892	0.874298	1.09933
FMOD	0.0283554	0.874298	1.14735
NAAA	0.0286878	0.877752	1.06258
CYP26B1	0.0291863	0.886197	1.07755
DLX1	0.0292533	0.887103	1.1556
CENPI	0.0293525	0.894652	-1.10121
ADAMTS9	0.0293546	0.889047	1.10171
DHX58	0.0299662	0.890747	1.17404
PTX3	0.0320102	0.905757	1.11805
KRT81	0.0323262	0.907101	1
QPCT	0.0328403	0.913564	1.15754
GPX7	0.0331723	0.916122	1.11302
HAS1	0.0333383	0.916122	1.09728
DLX3	0.0348319	0.920344	1.02087
SYT7	0.0356615	0.923258	1.1378
HEPH	0.037132	0.925104	1.04629
ADAMTSL4	0.0374859	0.926236	1.12737
ALDH3B1	0.0391437	0.932114	1.10651
COPZ2	0.0484952	0.979579	1.00914
