# Supplementary material for: Analysis of Hub Genes Involved in Distinction Between Aged and Fetal Bone Marrow Mesenchymal Stem Cells by Robust Rank Aggregation and Multiple Functional Annotation Methods
Source: Front Genet. 2020 Dec 14;11:573877. doi: 10.3389/fgene.2020.573877 (PMC7793715; doi:10.3389/fgene.2020.573877)
Supplement: Supplementary Table 3 — The list of DEGs ranked by log FC from large to small. [file Table_3.XLSX]

## Sheet: logFC
Genename	logFC
AKR1C3	4.00461
FMO3	3.84946
CFD	3.50104
TMEM140	3.38495
PNMA2	3.36415
HLA-DPA1	3.2052
SFRP4	3.15009
PDE1A	3.1421
IFI27	3.13648
ENTPD1	3.0881
COMP	3.02684
LY96	3.01585
KRTAP1-1	2.89168
IRX3	2.87535
KCNMB1	2.87461
PTGES	2.87434
EPDR1	2.82914
MR1	2.75779
KRTAP1-3	2.70097
CYGB	2.64294
COX7A1	2.60654
IFI30	2.60293
TNFAIP6	2.55201
ADIRF	2.52947
SERPING1	2.4695
FAM20A	2.42556
HSD17B6	2.42547
IL26	2.38735
CLEC3B	2.37672
ICAM2	2.37441
CYP1B1	2.33943
SLC2A5	2.33864
CD36	2.32429
ECM2	2.31977
CPZ	2.29826
KRTAP1-5	2.2941
PPP1R14A	2.24621
GHR	2.20516
DUXA	2.1906
CYB561	2.18221
CSTA	2.16869
ITIH5	2.16717
APOL1	2.15332
CD4	2.12555
TNFRSF11B	2.11905
CREG1	2.11545
KCND2	2.1136
AKR1C2	2.10368
ABI3BP	2.09614
HNMT	2.09317
MT1M	2.09108
PDE1C	2.08998
CPNE8	2.07856
HLA-DMA	2.06711
TXNIP	2.05956
NME5	2.03712
OAS2	2.02717
AOX1	2.01801
WISP1	1.9968
ISLR	1.99632
CD74	1.98604
ANK3	1.98204
COL22A1	1.97928
EGFLAM	1.9741
HSPB2	1.96458
PLA2G5	1.96205
HLA-DRA	1.94691
IFI44	1.92872
KRT16	1.91538
PRG4	1.89423
NDUFA4L2	1.89411
PODN	1.88228
ACAN	1.87716
ANGPTL4	1.87594
CXCL16	1.87281
C10orf116	1.86889
SMOC2	1.85743
SLPI	1.85706
NINJ2	1.84604
FAM180A	1.83243
PLPP7	1.83018
HLA-DMB	1.8294
PGF	1.82866
OLFML1	1.82009
IGFBP5	1.81476
EVI2A	1.81231
GREM2	1.80712
TMEM171	1.79902
BST2	1.79608
XG	1.79339
ADCY4	1.79324
CARD6	1.78375
PALMD	1.78285
CHL1	1.77632
SERPINB2	1.77396
GALNT1	1.77379
SAMD9L	1.77133
LMO2	1.76142
GBP2	1.7608
EPHX1	1.7548
LGALS3BP	1.75137
PI16	1.75022
PGBD3	1.74327
THNSL2	1.73406
ITGBL1	1.73075
APBB1IP	1.72552
SLC1A1	1.7241
ITGB8	1.72347
ASPA	1.70738
SATB2	1.70258
DEPTOR	1.69606
C1S	1.69426
ABCA8	1.68435
HRCT1	1.68144
TP53I11	1.68066
BAMBI	1.6788
TIMP3	1.67659
CRIP1	1.67368
NOTCH3	1.67168
BHLHE41	1.67004
CRYAB	1.66679
EFHD1	1.66414
PCDHB2	1.66168
MTSS1	1.65741
TINAGL1	1.65612
MSX1	1.65442
BAIAP2L2	1.65286
LRRC6	1.63826
ABCA9	1.63375
ITGB2	1.62591
KYNU	1.61971
CCN6	1.60562
GMFG	1.60158
PROS1	1.5965
CES1	1.59377
APOBEC3G	1.58599
RARRES2	1.57106
CNTNAP2	1.56889
ABCA6	1.56714
FBLN7	1.56072
CCL13	1.56039
FAM225A	1.55358
FGF7	1.55034
NUPR1	1.54682
ERAP2	1.54534
BTN3A3	1.54029
TMEM62	1.53957
PODXL	1.52457
LBP	1.5236
CFB	1.52191
C10orf54	1.52132
GLRB	1.51318
CST2	1.51078
ANGPTL5	1.50236
BST1	1.50057
CST1	1.49831
ADAMTS2	1.49518
HSPB7	1.49164
F8	1.48075
PTGDS	1.45751
CALCRL	1.45431
PRKD1	1.45206
GCNT1	1.4502
EYA2	1.45009
ZBTB20	1.44688
CA2	1.4466
SLC16A4	1.44119
APOL3	1.43911
LRMDA	1.43875
VMO1	1.43226
METTL7A	1.43057
CYP39A1	1.42843
OSR2	1.42478
GLRX	1.41796
IL7	1.41786
NPAS1	1.41554
PID1	1.41523
MGST1	1.41293
SLC31A2	1.41206
TIGD2	1.40925
COL14A1	1.4046
TMTC1	1.40374
FCRLA	1.39864
ENG	1.39844
PCDHB16	1.39742
PSMB9	1.39642
CD14	1.39042
ANO3	1.38729
KCTD12	1.38425
SORBS2	1.38411
TMEM47	1.38331
HCP5	1.37974
FNDC1	1.3788
KRT14	1.37394
ITGA8	1.37286
SERPINB1	1.37001
DHRS9	1.3686
PPIC	1.36671
CYP4V2	1.35237
TNFAIP8L3	1.35185
NRXN2	1.35083
TNNC2	1.3508
CCN5	1.34639
GHDC	1.34533
SKAP2	1.34525
CRISPLD2	1.34431
TRIM22	1.34221
FAM26E	1.34146
GPX3	1.33536
SPATA18	1.32797
ACVR2A	1.32676
CD68	1.32505
ANKRD29	1.31884
HSD11B1	1.3152
TLR3	1.31308
KRTAP2-3	1.30907
NFASC	1.30833
GDPD3	1.30622
RASIP1	1.30432
PIGZ	1.30193
GPNMB	1.30185
XYLT1	1.30077
SYNDIG1	1.3007
SLC46A3	1.29571
PLSCR4	1.29306
EBF3	1.29283
WISP3	1.28657
PPL	1.28459
EPAS1	1.28152
C20orf186	1.27865
CFHR1	1.27319
ADAMTS5	1.27263
SLC4A4	1.27107
ADCY9	1.26279
VAMP8	1.26252
CYP4X1	1.25623
ADGRL2	1.25586
PLAC9	1.25245
GALNT9	1.25034
GPC4	1.24974
ERCC6	1.2484
STON2	1.24636
ADPRH	1.24523
TNFRSF14	1.245
MSC	1.24189
PCDHB4	1.24157
MYO1D	1.23828
ARRB1	1.23443
PORCN	1.22864
LRRC32	1.2241
PARP3	1.21943
MFAP5	1.21902
MAOB	1.21877
CFI	1.21497
PCSK5	1.21233
ITGA1	1.21034
NPR3	1.20841
TEKT4P2	1.20608
ANKRD35	1.2046
ITGB5	1.20235
CRADD	1.19908
RDH5	1.19752
MX2	1.19629
LTBP2	1.19562
PRSS3	1.19185
ARHGAP20	1.19048
C4orf33	1.18899
ANKRD6	1.18805
CRLF1	1.1875
LIN7A	1.18671
DHX58	1.17404
SAMD9	1.17224
TPK1	1.1678
CTSZ	1.16462
MSR1	1.16352
NOSTRIN	1.16312
SNCG	1.16301
SCG2	1.16262
DNAJC24	1.16238
VGLL3	1.1604
SRGN	1.16011
MRAP2	1.15976
NDRG1	1.15945
QPCT	1.15754
SMPD1	1.15713
DLX1	1.1556
LOX	1.15078
SBSN	1.14927
FMOD	1.14735
DCN	1.14608
PCOLCE2	1.14157
GPAT2	1.14149
SYT7	1.1378
CCNO	1.13632
LARGE1	1.13526
IFIT1	1.13218
VCAN	1.12985
SLC22A23	1.12912
ADAMTSL4	1.12737
INA	1.12633
ZNF423	1.12517
SERINC2	1.12126
ANKH	1.11931
PTX3	1.11805
PCGF5	1.11785
MPPED2	1.11777
ABHD5	1.11667
IFI44L	1.11619
WFDC1	1.11558
CMAH	1.11547
LAMB2	1.11506
SLC15A3	1.11458
WISP2	1.11323
GPX7	1.11302
GLDN	1.11248
TMEM144	1.11228
NGF	1.10697
ALDH3B1	1.10651
CBX7	1.1063
NAT1	1.10288
ADAMTS9	1.10171
ATL1	1.09933
HAS1	1.09728
SERPINA9	1.09648
FANK1	1.09515
RNASEL	1.09059
ITGA7	1.08786
GRIP1	1.08322
ELN	1.08216
ZEB2	1.08179
C11orf87	1.07955
IGFBP6	1.07895
CYP26B1	1.07755
PARP10	1.07693
IGIP	1.07568
KCNK6	1.07515
SHISAL1	1.0741
METRNL	1.07397
KLK3	1.07195
HLA-DRB6	1.071
KCND3	1.07099
PDLIM1	1.07015
CORO2B	1.06906
LSP1	1.06445
NAAA	1.06258
TRH	1.06258
INKA2	1.06189
ZNF365	1.06176
OLFML2B	1.06128
ZNF671	1.05921
HLA-F	1.05543
FLG	1.05115
TSC22D3	1.05105
DHRS7B	1.05086
C10orf10	1.04839
PRUNE2	1.04665
HEPH	1.04629
ZNF415	1.04617
SIDT2	1.04611
STAT5A	1.04365
CYP2E1	1.04287
CLCA2	1.04267
UBA7	1.04183
GPR1	1.04117
PLA2G16	1.04024
ACSL5	1.03943
C1R	1.03796
MAPK13	1.03777
IRAK3	1.03666
INMT	1.03318
C2orf88	1.03295
MYH11	1.0313
BTN3A2	1.03033
SEL1L3	1.02576
IL6	1.02451
CBLB	1.02168
CCN4	1.0212
DLX3	1.02087
LEPR	1.01941
C5orf23	1.01844
TRBV27	1.01688
C1GALT1	1.01457
FMO4	1.01061
COPZ2	1.00914
CCL26	1.0055
MT1IP	1.00375
RTP4	1.0027
KRT81	1
SMYD4	0.998477
CTSD	0.997945
TCTN3	0.996693
FSHR	0.993566
SCARA5	0.993215
ALPL	0.990022
ARL4C	0.989794
RASD1	0.989742
PPP1R3C	0.989702
CALHM2	0.988607
GASK1B	0.987615
KLHL13	0.986616
N4BP2L1	0.984479
ALDH1A3	0.984435
CCDC89	0.984162
FHOD3	0.983544
C6orf142	0.982982
HOXA2	0.981939
CHST15	0.98077
ADARB1	0.98062
LMOD1	0.979555
ADORA1	0.97688
HNF4G	0.976828
C1QTNF1	0.976426
A4GALT	0.975958
CASP1	0.974894
ELOVL3	0.973532
FZD1	0.971999
GPR68	0.971039
ECM1	0.970522
CHRDL1	0.969988
MAFB	0.967196
RGN	0.965329
SIX2	0.964474
TEK	0.963959
MYLK	0.961296
APOE	0.96127
ISM1	0.960811
HTATIP2	0.959995
STEAP2	0.9592
ALPK1	0.958668
DEPDC6	0.958485
GNA14	0.957759
NGEF	0.957311
RTN4RL1	0.956487
MARCHF4	0.95557
PCDHB10	0.955561
FZD5	0.955028
PDGFRB	0.954446
MYBPH	0.954399
SNX21	0.95296
LAMA3	0.952272
TAPBPL	0.951633
DENND2C	0.951491
LAMB3	0.950399
CYB5R1	0.949908
TNFRSF1B	0.947048
HMOX1	0.946791
FCRLB	0.945553
CCN3	0.944807
ADD3	0.943419
ARRDC4	0.943347
HLA-DRB4	0.941463
PCDHB14	0.939452
HSD3B7	0.93722
KIAA1671	0.937173
CLCN4	0.93567
TANK	0.934743
PPP4R4	0.933907
KANK1	0.933507
GJD3	0.931642
C1orf183	0.93061
OLFM1	0.929433
NMT2	0.928234
XAF1	0.925406
CARD16	0.925071
MYOM1	0.924407
STXBP1	0.923811
LYPD6B	0.922754
ADGRE2	0.922543
OSTM1	0.922457
TOM1	0.921705
IGF1	0.920967
ARRDC2	0.920425
VSIR	0.920355
KCNJ8	0.918972
CALD1	0.914017
CSF1R	0.912627
IGFBP7	0.911446
SLC14A1	0.91086
PCDHB5	0.910737
RIPOR3	0.907858
MORN4	0.906619
TSPAN18	0.906486
RGS7	0.905884
TYMP	0.905426
ACTC1	0.902572
RNASE4	0.901836
BPGM	0.901338
GDF10	0.900013
LIMCH1	0.89934
UNC93B1	0.89851
NMNAT2	0.896144
HLA-DQA1	0.892617
SESTD1	0.891466
MEGF6	0.890472
HGF	0.889315
LINC00968	0.888989
KLHL3	0.888696
RETSAT	0.887542
SOCS2	0.886977
STARD13	0.885338
PDK4	0.883528
TDRD7	0.883479
CCDC81	0.88219
TMEM63A	0.878979
EVI2B	0.877099
CEMIP	0.876991
SYNPO2	0.876933
PTGER4	0.875872
HSPA12A	0.873641
CLEC14A	0.873531
TPD52L1	0.871774
ARNTL	0.87044
IDUA	0.867951
KCNK2	0.866237
GSDMB	0.866221
ANK2	0.865305
FGFR2	0.864121
DIPK1A	0.863405
NCAM2	0.863093
RNH1	0.862071
RASSF2	0.861125
ACOX2	0.860522
HLA-B	0.858777
OSBP2	0.856968
SGMS2	0.855648
STAT4	0.855312
HK2	0.854848
FOXF2	0.854154
AIFM2	0.853674
GRK4	0.853301
AKTIP	0.85317
BEST1	0.852643
LRRC23	0.852249
OASL	0.85191
MAPK10	0.850994
ASS1	0.850825
CYBASC3	0.849989
STEAP1	0.849266
CALHM5	0.848766
ADAMTS7	0.847372
ACACB	0.847172
IRX5	0.84697
PRSS23	0.846039
ARHGEF4	0.845562
FAM50B	0.844667
HOXB5	0.84464
SIGLEC5	0.844096
ZC3H12B	0.843217
HOXC5	0.843139
SLITRK6	0.840786
ANO10	0.840697
AGAP11	0.8405
MT1F	0.840363
FAS	0.840302
CACNA2D1	0.839666
NTRK2	0.839165
ENPP4	0.837875
RAB23	0.83765
INSIG2	0.836932
SH2D4A	0.834228
CCNDBP1	0.834145
CKB	0.834049
NAV3	0.832989
CTNNA3	0.832739
HAPLN3	0.830608
INO80C	0.83049
EBF1	0.83044
KCNAB1	0.828677
HLA-DQA2	0.828231
IGFBP1	0.828095
LOC492311	0.827469
SMAD6	0.826981
TPRG1	0.826257
MEDAG	0.825835
KCNN4	0.824918
PALM2-AKAP2	0.823523
MILR1	0.823401
PLEKHF1	0.822512
BHMT2	0.821326
CLSTN1	0.819557
WDR41	0.819107
RFX8	0.819078
POLM	0.818988
SLC27A1	0.818349
SELENOP	0.817661
SLC40A1	0.816909
CORO6	0.816803
ECHDC2	0.815171
PLAAT3	0.815051
SLC24A3	0.814583
MGLL	0.813648
IL33	0.813428
FIBCD1	0.811644
APOD	0.811359
SLC22A3	0.810971
CD200	0.809624
TP53TG3D	0.808952
TMEM187	0.80885
TFPI	0.808668
TAP1	0.807721
NLGN4Y	0.806369
SNTB1	0.80587
CERCAM	0.804951
PHF11	0.80485
LILRA3	0.804231
PSTPIP1	0.803492
FBXO32	0.802742
FOLR3	0.802723
MGC72080	0.802588
TYW1B	0.801803
PIGB	0.801382
NPAL2	0.799316
ARHGEF5	0.798942
DNER	0.79754
IFFO1	0.795352
EPHA3	0.794306
LEP	0.794242
KLK1	0.793904
STXBP6	0.793489
TMEM45A	0.793356
PGM1	0.79323
HS3ST3A1	0.791982
CTSL	0.78982
ZNF439	0.789815
MLKL	0.789608
CFHR2	0.789148
HTRA1	0.787879
OSMR	0.787685
ACCS	0.787154
ZNF680	0.786775
KRT7	0.786257
CMAHP	0.786172
GAL	0.785473
ZNF547	0.784438
ABCA2	0.784192
SLC1A3	0.784074
DBP	0.783263
HEBP1	0.782732
DYNC1I1	0.780002
MACC1	0.779973
VAMP5	0.77997
MAPRE3	0.77937
RRAGD	0.778236
NUDT18	0.778162
IQCD	0.777568
BARX1	0.777501
HDHD3	0.777206
TSPAN8	0.776968
ANKRD33	0.775249
CCL7	0.773783
NHS	0.773702
LOC492303	0.773108
SLC24A5	0.772837
CACNA1C	0.772815
SYNPO	0.772519
ARSA	0.770258
CST3	0.769957
TRPV2	0.76943
SLC25A2	0.76921
ANKRD37	0.768002
TCTA	0.767353
DIXDC1	0.767168
CLDN23	0.766849
TREM1	0.76662
PNLDC1	0.766554
ITPR1	0.766468
TMEM159	0.766008
GRIK2	0.765831
MXRA7	0.764753
CRYZ	0.7631
DCDC5	0.762515
INS-IGF2	0.762225
RAB3IL1	0.762064
C1orf54	0.759254
APLN	0.759253
DMRTA1	0.759186
C10orf11	0.758482
CCN1	0.758123
CAPN3	0.75794
PIP5KL1	0.756966
RAP1GAP	0.756895
ACSM5	0.756829
SLC16A6	0.756517
PAPSS2	0.755935
KCTD20	0.754608
ESM1	0.753815
PNPLA7	0.753015
FAM89A	0.75131
TMEM9B	0.750473
CFLAR	0.750386
MPPE1	0.749811
PNLIPRP2	0.749017
STOML1	0.748916
DNASE2	0.748484
NEO1	0.747987
PHF20	0.74652
SLIT3	0.746154
SLFN12	0.744794
TRGV7	0.744699
KCNH1	0.743306
PLBD1	0.742003
ID4	0.741585
MAP1A	0.741519
PTPRO	0.741163
SPPL2A	0.74065
C12orf56	0.740321
CSMD2	0.739612
CDH1	0.738841
RNF13	0.738362
CSRP3	0.737647
CCL28	0.737535
SCGB3A2	0.736418
VTI1B	0.736283
B3GNT7	0.735492
OR6C1	0.735093
ANXA10	0.734691
DUSP22	0.732454
TCAP	0.732165
SCUBE3	0.731721
C9orf71	0.731421
GABRB2	0.7313
CD248	0.730802
C3orf34	0.729958
B3GALT4	0.72989
AK4	0.729463
OLFML3	0.728353
IGSF2	0.728321
RHOU	0.727646
OLR1	0.727591
NOX1	0.727354
PPFIBP2	0.726819
EML2	0.726799
SUGCT	0.726537
IFI35	0.726114
TM4SF4	0.726089
MARCHF3	0.725849
RIBC1	0.725747
PMP22	0.725195
STAT1	0.723864
FRMPD1	0.723735
STC2	0.723668
BAALC	0.72306
GALNT18	0.722431
EDNRB	0.721647
CYSTM1	0.721565
VSTM2L	0.721146
COBLL1	0.720833
HTRA2	0.720759
LTBR	0.71873
ANG	0.718301
OSR1	0.717999
RHO	0.717927
ACYP2	0.717629
AKR1C1	0.717311
EPHA1	0.716955
FAM225B	0.715715
PDGFRA	0.715526
SQOR	0.713911
LHPP	0.713519
MAP1S	0.713438
COL13A1	0.71296
CTSS	0.712799
MAGEB4	0.712624
KBTBD11	0.712294
TEF	0.712268
CBLN3	0.712125
TMEM175	0.711834
TNRC6C	0.710918
VEGFC	0.710781
GAS6	0.710234
ABCA13	0.710033
NNMT	0.709117
DNAJC6	0.708704
STIM1	0.708578
SGCG	0.708206
LAMC1	0.707939
CP	0.70768
ULBP2	0.707651
UBE2L6	0.707405
C1orf162	0.706949
OR4A16	0.706808
LINC02381	0.706482
HLA-G	0.706134
KCNV1	0.706062
LINC01116	0.705432
ZNF219	0.705258
LRP2BP	0.705224
SLAMF1	0.704743
BRDT	0.704601
SPR	0.704118
SLC25A27	0.702758
TK2	0.702558
SERP2	0.701923
SPINLW1	0.700931
GLDC	0.700465
ANKMY1	0.699796
VIT	0.699509
TMOD1	0.6995
THY1	0.698593
MYH8	0.697516
OSTN	0.697012
CDA	0.696632
SULF1	0.696045
LAMA1	0.695677
B3GNT9	0.693259
FAM83H	0.693041
KRT38	0.692842
CKM	0.692777
TOR1B	0.692593
ADCY2	0.691776
SDSL	0.690795
PLPP3	0.690045
RNF128	0.689476
TM4SF19	0.689209
TBC1D2	0.688728
FCRL1	0.688683
SELENBP1	0.687948
LRP1	0.687935
CDCP1	0.687713
ACOT11	0.687612
SHBG	0.687416
BVES	0.687331
TIAM2	0.686828
WDR49	0.685605
RENBP	0.68554
SGCA	0.685415
EPHX2	0.684044
HMHB1	0.684036
P4HA3	0.682981
WDR81	0.682624
ADTRP	0.682093
LIMS2	0.681249
GALNT12	0.680785
TMEM204	0.680349
TRADD	0.680125
NR1D1	0.67993
AKAP14	0.67974
ATP6V1B1	0.679278
IFITM1	0.679133
FBP1	0.679121
NRG1	0.678353
PCDHB3	0.678002
LTB	0.67762
FBXL5	0.677496
ADAMTS1	0.677431
BMP6	0.675755
HAS3	0.675726
GABRD	0.675566
P2RX4	0.674842
CYP2U1	0.674474
CCDC146	0.673504
FLRT2	0.673479
FOLR1	0.673073
ARHGEF35	0.672263
LOXL2	0.672216
LINC01114	0.672166
HOXD8	0.671929
IGHG4	0.671869
DBC1	0.670933
RPH3A	0.670914
RARRES3	0.670892
MFGE8	0.670811
ACTA2	0.670612
PRKCD	0.670506
TRIOBP	0.669714
AMIGO3	0.6697
SCGB2A1	0.669498
ATP1A4	0.66911
PINK1	0.668883
SCRG1	0.667771
DOCK5	0.667678
C9orf150	0.667228
TNFSF10	0.666768
ZNF662	0.664623
LGMN	0.6644
STAMBPL1	0.663606
P2RY5	0.663376
PITX2	0.663181
CCL19	0.663083
PSG6	0.662817
PFN4	0.661773
CIDEB	0.661423
P2RY6	0.661416
HSPG2	0.661401
ENDOD1	0.660092
STGC3	0.659884
PIGH	0.659844
CXorf23	0.659774
TPST2	0.659609
PTPRB	0.659092
MANSC1	0.658996
SLC35E4	0.658042
MYCT1	0.657808
AQP11	0.657416
TNFAIP2	0.657392
KAL1	0.65693
OR52I2	0.656547
DNAH1	0.656378
HLA-H	0.656238
MCFD2	0.655952
RASA2	0.655292
ZHX1	0.654163
AKR1CL2	0.653842
MGST2	0.653043
PCDHB7	0.652818
CPEB1	0.652104
ARMC7	0.651508
OR2B11	0.651286
HTR1E	0.65085
ANKRD12	0.650165
SLCO4C1	0.650098
HERC6	0.650077
NHEDC1	0.649266
HYAL1	0.648517
PTPN3	0.648466
RASSF1	0.648208
ASB13	0.64791
NAPSA	0.647321
GNMT	0.647172
PIK3R1	0.646298
GTSF1L	0.645825
VPREB3	0.645211
BTLA	0.645156
PARP12	0.645062
NAP5	0.644432
TNFSF9	0.644375
ODF3L2	0.644199
BTD	0.643774
IFNGR1	0.643725
LGI4	0.643134
SLC25A20	0.642796
HDAC4	0.642747
TCN2	0.64266
HOMER2	0.642591
CRYBA2	0.64196
DEPDC7	0.641856
CST6	0.641802
MRGPRD	0.641517
C22orf23	0.641349
DYNLT3	0.641219
TRPM4	0.641044
TIMP4	0.640353
CYP1A2	0.640342
CLEC12B	0.640118
XKRX	0.63994
CRTC1	0.639777
ITGA11	0.639374
SLC6A6	0.639304
CEACAM6	0.639294
HLA-DPB1	0.639106
ZNF135	0.638825
P2RY2	0.638593
OR2H2	0.638058
RNF212	0.637849
S100A4	0.637693
DNAH3	0.637546
TNFSF13B	0.63719
MRGPRF	0.637049
SOD3	0.636558
CD80	0.636205
TREML1	0.635971
PTCHD1	0.635525
OR7D4	0.63526
MEP1A	0.634889
RAP1B	0.634627
PURA	0.634108
PCSK1	0.633101
ZNF133	0.633069
GYPB	0.632812
PARP9	0.632235
CPN2	0.632151
MAPK3	0.631773
OR10G8	0.631323
B4GALT4	0.631035
ZCWPW1	0.63083
PECAM1	0.630253
NR1H2	0.630151
THBS2	0.629987
SERPINC1	0.629477
PDE5A	0.629225
ZNFX1	0.628382
CTSO	0.628199
MON1A	0.628077
IFRD1	0.627998
CAPN11	0.627706
MOCS1	0.627616
TMEM154	0.627559
HLA-E	0.627359
ZMYND15	0.626904
PDLIM5	0.626846
LOC654433	0.626716
CTNNA2	0.62663
SEMA4C	0.625502
SLC36A1	0.625498
MTHFR	0.625273
CCDC28A	0.625015
CA5B	0.624984
FLJ32065	0.624754
BGN	0.62428
LINC00839	0.62428
MCOLN1	0.623993
PRKAB2	0.623923
MNS1	0.62374
ZNF664	0.623098
MANEAL	0.622843
HGD	0.622809
NEK7	0.62275
CAMKK2	0.622635
GDPD5	0.622408
NCR3	0.622186
FSCN2	0.621399
FN1	0.620426
IL20	0.620404
IL1A	0.620194
ASB16	0.619746
SLC44A3	0.619724
LTC4S	0.619385
GALNT11	0.619332
SLC16A10	0.618985
AJAP1	0.618641
SASH1	0.618595
EEA1	0.618488
CCDC107	0.618202
RAP2A	0.618007
SIRT4	0.617966
RPP25	0.617406
ABCA3	0.616993
IGFBP4	0.616734
LDHC	0.615847
RSPO1	0.615771
MFSD1	0.61548
GPAA1	0.615348
POU5F1P4	0.615284
FNDC4	0.614639
LOC155060	0.614584
SULT2B1	0.614414
BTC	0.614368
SIGLEC9	0.614143
EXTL1	0.613748
ARSG	0.613364
SLC18A3	0.612713
CCDC144A	0.612466
GRM7	0.612278
DSTN	0.611703
CLDN7	0.610633
PLXNA2	0.610618
ZNF418	0.60919
FBXW5	0.609082
FAM160A2	0.608631
GGT5	0.608621
C1orf198	0.608526
SCPEP1	0.608234
DNAH12L	0.608212
CLCNKB	0.607944
COL10A1	0.607679
PLEKHA3	0.607583
CHST7	0.607021
DUSP19	0.606969
PRNT	0.606724
C8orf48	0.606698
ABHD4	0.606672
SH3BP5	0.606016
ANKRD34A	0.605571
BLVRB	0.605422
KISS1	0.604956
SMYD2	0.604766
LHX8	0.604725
AMOTL2	0.604612
GNRHR2	0.604205
NPDC1	0.604078
TUBGCP6	0.604017
HLA-DRB5	0.603628
CLDN17	0.602952
IKBKG	0.602842
ARHGAP31	0.602574
MYL9	0.602495
DSG1	0.602421
AGA	0.601843
DIRAS1	0.601124
DGKI	0.600911
EPS8L3	0.600002
ST6GAL2	0.599967
KRT9	0.599922
STAC2	0.599405
COL15A1	0.599338
GJB4	0.599319
CD300C	0.599294
UFSP1	0.59928
PRICKLE1	0.598965
GJA1	0.598393
OR5M11	0.597991
TRIM8	0.597891
LCAT	0.597388
ZNF613	0.597312
TRIM29	0.597309
ARHGEF17	0.597196
ABCC2	0.596569
CD226	0.596363
IKZF2	0.596204
GRB14	0.596093
DNAH17	0.596086
LRRC34	0.595939
MAP1LC3A	0.595908
TAOK2	0.594723
C3orf70	0.594466
SLC44A1	0.594463
IL10RB	0.594316
SYNPR	0.593869
C9orf40	0.593737
CAVIN2	0.593701
NPPB	0.592995
KCNS2	0.592831
PAQR7	0.592604
RP11-35N6.1	0.5926
PHETA2	0.592589
CTSLP2	0.592302
OR56B1	0.592086
TRPM3	0.591915
MAD1L1	0.591428
DAGLB	0.591167
PLXNA3	0.590835
ZCCHC24	0.590564
RAB28	0.590485
IGFL1	0.590318
C2CD2	0.590117
SLC30A8	0.589883
C1orf63	0.589758
ZNF409	0.589655
ACOT4	0.589624
ANPEP	0.589617
SLC23A2	0.589594
TSPAN13	0.589149
CSF1	0.589126
KRT13	0.588377
KIR2DL1	0.58803
ITPR3	0.587852
TMEM132D	0.587589
TMEM37	0.587555
MFSD6	0.587325
FADS3	0.587234
PSMG3-AS1	0.587135
IGKC	0.587092
GBP7	0.58639
SEC22C	0.58636
MMP2	0.585768
PCSK9	0.585368
IFNA2	0.585366
AGTRAP	0.585218
C20orf107	0.585152
SLC22A18	0.58503
CBLN1	0.584745
C4orf6	0.584547
WFDC6	0.584412
ROGDI	0.58357
SEMA7A	0.58347
TMEM138	0.583444
DRD1	0.583355
ITM2B	0.583164
ABCB6	0.582695
FAM214B	0.582497
PSKH2	0.582412
KLK15	0.582307
LY6G6D	0.582036
FPR1	0.581867
SMPDL3B	0.581769
GNG11	0.581712
ZNF611	0.581355
AGPAT2	0.581225
SLC11A1	0.580949
SPATA13	0.580841
NMB	0.580206
GCKR	0.580186
LRRIQ1	0.579331
BANP	0.578508
TMEM120A	0.578198
CHRNA2	0.57816
SPRYD3	0.578091
TRAK2	0.578082
LRRN4CL	0.577939
NKAIN2	0.577906
PPFIA4	0.5778
CCDC80	0.577788
C12orf51	0.577658
OPTC	0.577554
S100A6	0.577512
GPER1	0.577482
HHLA1	0.576806
LHFPL6	0.576787
SLC46A1	0.57651
TPST1	0.576475
CYorf15B	0.576467
ELMOD3	0.576423
GCNT3	0.576067
SLC12A4	0.575346
ABCB11	0.575272
GRID1	0.575238
GLP2R	0.575013
DIRC1	0.574555
POLE4	0.574251
SLC49A3	0.574059
SLC38A7	0.574037
NDST2	0.57395
DDO	0.573936
MATN2	0.573933
GALM	0.573865
RBKS	0.573852
ADPRHL1	0.57375
NPR2	0.573746
STX12	0.573659
CSRP1	0.573044
RAB43	0.572992
CEACAM5	0.572544
DOK4	0.57248
TLR4	0.572321
SLC6A1	0.571958
EMILIN2	0.571956
CYB561D2	0.571598
HOOK2	0.571471
JDP2	0.571357
CARMIL1	0.570838
LOC150763	0.57056
MTMR11	0.570394
HLA-A	0.570138
RAET1G	0.570009
TCTN1	0.56995
SLC35A3	0.569756
LINC01119	0.569453
FOXA2	0.569204
DBNDD2	0.569152
DCSTAMP	0.568452
FJX1	0.568305
PPP2R5B	0.568226
PIK3C2G	0.56811
COL19A1	0.567978
CHGA	0.567898
ZNF502	0.567826
DHRS3	0.567272
CASP12	0.567225
PLPPR2	0.56709
TRAFD1	0.566693
MASP2	0.566597
ZNF700	0.566253
FAM81A	0.565795
KANK2	0.565511
IL23A	0.565409
IRGC	0.565395
ZNF596	0.565359
NEGR1	0.565055
LOC644936	0.564907
PIR	0.564758
ACTL8	0.564489
SLC35E3	0.564483
APOL2	0.564462
NIPAL3	0.564345
DCX	0.564339
TNFAIP8L2	0.563724
FAIM	0.563267
PREB	0.563168
CIITA	0.563082
C9orf131	0.562332
PGPEP1	0.562183
KLHL31	0.562085
FAM107B	0.5617
FBN1	0.561017
DNASE1L1	0.560819
PLEKHA6	0.560763
PLXNA1	0.560646
ADO	0.560148
TMPRSS5	0.559982
GPR21	0.559939
ZC3HAV1	0.559646
SPATA3	0.559203
PTPRM	0.559089
GABBR2	0.559011
SLC2A10	0.559002
LOC388882	0.558986
CDC42EP2	0.558906
ACAP1	0.558854
SEMA6D	0.558678
PC	0.558446
MEGF10	0.558172
RIPK3	0.558088
NADK	0.557881
LXN	0.557308
STAT6	0.55726
TM6SF2	0.556542
SLC6A12	0.55622
MAST3	0.55616
TMEM127	0.556053
C18orf12	0.555964
TACC1	0.555922
ADI1	0.555837
FHL2	0.55561
MESP1	0.555608
S1PR5	0.555552
NTSR1	0.554566
KRTAP5-3	0.55455
SPP2	0.554502
GLB1L	0.554443
DHRS7	0.554306
PRICKLE3	0.55421
FXYD3	0.553752
ICAM3	0.553743
SNX33	0.553569
KLHL21	0.553323
TEC	0.552939
RAB29	0.552792
RUFY3	0.552745
SMCR5	0.552596
C6orf15	0.552141
SIGLEC8	0.551991
LOC338799	0.55076
CYTH3	0.550722
EBF2	0.550674
ABHD15	0.550401
PDE4A	0.550301
DDRGK1	0.550294
ALAD	0.550251
IDS	0.550189
KCNA10	0.550056
RGS11	0.549838
SEPP1	0.549697
GZMK	0.549479
ZNF274	0.548809
FAM174A	0.548223
TMEM59	0.548199
CD180	0.547948
RASL12	0.547298
RNF113B	0.546892
IFI6	0.546836
ZFP82	0.546792
THSD1	0.546528
KLF8	0.546466
FLJ44674	0.546172
SIT1	0.546162
WFDC8	0.54548
S100P	0.545226
CXorf38	0.545134
SCRT2	0.545055
RXFP4	0.544974
MDFIC	0.544938
MMP19	0.544811
RAB36	0.544783
CHST3	0.544782
MED7	0.544653
LCMT2	0.54463
SIPA1L1	0.544596
TMCO4	0.544478
SLC4A9	0.544103
SERF1A	0.544089
LRP10	0.543839
TMEM219	0.543453
SNX29P1	0.543398
FOXP1	0.543369
TMEM129	0.543192
RGS9	0.543182
PLAAT4	0.543174
HOXA13	0.543119
KIAA1009	0.542632
RRH	0.542396
TDRD9	0.54199
STXBP5	0.541869
GDF6	0.541149
SPINK1	0.541089
ASAP3	0.541067
GIMAP1	0.541001
LDLRAP1	0.540878
PTPRN2	0.54085
MORC1	0.540679
TTLL7	0.540121
VWCE	0.540006
MN1	0.539608
BBS12	0.53959
ASB5	0.539562
SLC47A2	0.53938
BMPER	0.539285
CTNNAL1	0.539275
OSGIN1	0.53902
ZNF490	0.538969
ALOX12	0.538633
SERHL2	0.538333
ADGRE5	0.538298
FAM155A	0.538123
ZDHHC15	0.538061
KLK9	0.537985
MAL	0.537908
CCDC65	0.537779
C2CD6	0.537646
ITSN2	0.537585
PGM5	0.537426
NXPH4	0.537176
PTPRG	0.537151
LRP3	0.537081
NRCAM	0.537044
HFE	0.536729
MUL1	0.536655
LAMB4	0.536513
SPACA4	0.5364
LOC100134331	0.536217
OTC	0.535845
ARVCF	0.535741
NAPB	0.53539
MYCBP2	0.535374
ZNF781	0.535071
CYP2B6	0.534982
PHYH	0.534957
KAT2B	0.53484
MMP3	0.534747
C5orf46	0.534738
FEZ2	0.53451
HCG9	0.534404
DEPP1	0.534074
DOCK6	0.533925
HHAT	0.533829
NRG4	0.53341
GABPB2	0.533294
SCN3B	0.533087
C2	0.533062
CEBPE	0.532919
EPX	0.532395
SH3D19	0.532065
IRF9	0.531974
GFRA1	0.531939
NUDT22	0.5319
ULK4	0.531792
SERINC1	0.531725
ZNF214	0.53159
RIMS2	0.531331
ZNF615	0.53132
HPS5	0.531085
THTPA	0.531048
MOCOS	0.530899
PCDHB13	0.530892
RORB	0.530755
ZNF713	0.53052
MGC16291	0.530511
FLJ34047	0.530477
SLC9A3	0.530309
BTN3A1	0.530299
RXFP1	0.530224
RAB31	0.530011
CTTNBP2	0.530002
PTGDR	0.529794
CBR3	0.529752
TP63	0.529373
CA8	0.529312
OR2A9P	0.529198
HTRA4	0.529035
RAB7L1	0.528613
SYTL3	0.528503
EED	0.528433
FAM155B	0.528289
DMP1	0.528216
BCDIN3D	0.528126
MPP1	0.527739
DIS3L	0.527736
MGAM	0.527505
RIMS1	0.526896
COMT	0.526749
HOXC8	0.52657
HTR1A	0.526337
CCDC121	0.525799
NMBR	0.525649
CNKSR1	0.525485
LRRK1	0.525404
RBMS1	0.525235
ZMYND12	0.525177
FLJ22662	0.52508
CEPT1	0.52427
LYSMD4	0.524147
CCDC9B	0.524143
CCNYL1	0.523886
ADCK2	0.523864
IL15	0.52383
CDSN	0.523684
FSTL3	0.52351
IQCK	0.523464
MAGEA10	0.523377
POU3F4	0.523102
DDX60L	0.523033
SNX25	0.522744
LQK1	0.522674
PRKCG	0.522517
CCIN	0.522402
FXYD1	0.522362
ZNF81	0.522337
CRNDE	0.521674
IRF4	0.521536
MPC2	0.52142
C13orf33	0.521321
PHOSPHO2	0.521303
SLC1A5	0.520714
RGL1	0.520308
SOX13	0.520275
ENTPD3	0.520238
ASAH1	0.520225
NQO2	0.520213
CKMT2	0.519994
SFMBT1	0.519782
GAS2	0.51971
NUDT16L1	0.519457
ZDHHC1	0.519423
XAGE3	0.518927
SELP	0.518911
SARDH	0.518878
MYO3A	0.518817
ARL6	0.518432
BOK	0.518357
CFHR3	0.518206
ZNF311	0.518117
C12orf60	0.518078
C12orf72	0.518053
PLG	0.518035
BCYRN1	0.51797
RRM2B	0.517802
ARHGAP44	0.517668
TDRD10	0.517622
ANXA1	0.517465
MYH3	0.517462
SMAD7	0.517021
ATP6V0D2	0.51668
UNC5C	0.516638
SH3BP5L	0.516577
ITIH2	0.516479
ZNF419	0.516425
FAM55B	0.516187
PTK2B	0.515985
SLC16A3	0.515948
MEIS3	0.515647
LAMA4	0.515142
NT5C1B	0.514973
TNNI3	0.51474
CCDC148	0.514476
TAS2R3	0.514355
CYBRD1	0.514213
NMRAL2P	0.514195
MPP3	0.513869
FMO5	0.513848
IL13RA2	0.513805
PDZD2	0.513613
IBSP	0.513548
TFF3	0.513523
ZFYVE21	0.513379
EDN2	0.51333
YPEL3	0.513256
FSTL1	0.512729
EYA4	0.512567
FAM186B	0.512179
LASS3	0.512086
FCRL6	0.511962
TMBIM1	0.511746
GJB2	0.511463
PLOD2	0.511455
MAN2B2	0.511156
DSP	0.511126
SLC35A5	0.510948
BACE1	0.510885
DBX2	0.510871
RUSC2	0.510767
RHBDL2	0.510538
ESAM	0.510373
SLC2A13	0.510242
PIGK	0.510211
SERPINA5	0.510098
LYSMD2	0.509961
LAPTM5	0.509862
P2RX7	0.509715
TC2N	0.509317
HARBI1	0.509092
SCRN2	0.508821
GPR132	0.508571
CHRD	0.508495
STRA8	0.508066
MYL7	0.507963
PTPDC1	0.507874
CCPG1	0.507793
FAM149A	0.507718
NKX3-1	0.507484
TMEM169	0.507243
NXF2	0.507216
C20orf197	0.507168
ACTL7A	0.506949
ZSCAN18	0.506912
PLA2G12A	0.506754
IL16	0.506686
BRINP1	0.506633
WDR5B	0.506608
PDE3B	0.506605
DUSP18	0.506596
SGCD	0.506583
CDADC1	0.506474
FBXW8	0.506471
SHROOM1	0.50641
MGC10814	0.506376
BNIPL	0.50635
OR5AN1	0.506342
ARHGAP25	0.506178
HOXB7	0.506015
ESPNL	0.505922
GPR85	0.505787
YWHAH	0.505155
OR5AU1	0.505102
TPM3	0.50504
UCN	0.504886
KCTD11	0.504846
TMEM133	0.504819
WDR60	0.504545
FOXB1	0.50439
TRIM6-TRIM34	0.504371
DND1	0.504216
ZNF417	0.504216
HSD17B1	0.504178
ING2	0.50414
SPATA22	0.504051
RGS20	0.503644
DNAL4	0.503616
PLXNA4	0.503311
FUCA1	0.503112
FMNL1	0.503071
LRIT3	0.502437
TM7SF3	0.502157
DUOXA2	0.502053
OMA1	0.502033
TRIM38	0.502029
PRR15	0.50197
MT1A	0.501951
PAX9	0.501754
NS3BP	0.501716
ABI3	0.501317
HLA-DOB	0.501312
LIMK2	0.50126
TMEM245	0.501197
MTNR1B	0.50092
ADAM7	0.500856
CEBPA	0.500835
NEK6	0.500488
TR2IT1	0.500358
TMEM107	0.500293
C14orf28	0.500163
FRK	0.500148
LBX2	0.500141
ELL3	0.500125
CDC14B	0.499681
CFAP69	0.499652
ZCCHC4	0.49963
NLRC5	0.499369
PHLDA3	0.499113
CCDC155	0.499053
ACTL10	0.499022
PIGP	0.498926
SERINC3	0.498908
ZMAT1	0.498901
LMBRD1	0.498826
COL4A1	0.498705
GPR20	0.498574
ROPN1L	0.498327
EGF	0.498292
FOXJ1	0.498165
GPANK1	0.497882
NXNL2	0.497609
EIF5	0.497537
C15orf32	0.497479
ARL4A	0.497226
GRIN3A	0.497149
HMGCLL1	0.497119
KRT17	0.496509
ABHD14A	0.496378
ATP2A1	0.496132
ZMAT3	0.495971
CYBA	0.495931
JOSD2	0.49587
TMEM19	0.495822
ADRA2C	0.49565
ANO1	0.4953
NES	0.495265
LAMC2	0.495223
PTGIR	0.495192
MRS2	0.494936
OR8D2	0.49491
EXOC3L1	0.494882
PIP4K2A	0.494758
KATNAL2	0.494737
GFOD1	0.494606
ADRA1B	0.494485
C5orf35	0.494384
CCDC96	0.494256
DPM3	0.494078
KCNK15	0.49406
IL17F	0.493914
KIRREL3	0.493687
FST	0.4935
ZNF83	0.493218
TBX22	0.493173
HOXB2	0.49314
TAS2R1	0.493089
SYCE1	0.492808
C5orf38	0.492464
PGRMC2	0.492355
ARR3	0.49203
RSPH1	0.491927
HPD	0.491866
AMACR	0.491797
HEG1	0.491656
ALDH1A2	0.491628
SHPRH	0.491602
RCBTB2	0.491387
MIER2	0.491332
HHIPL1	0.491034
NSAP11	0.490908
CALCOCO2	0.490374
KRTAP12-1	0.490335
GRAMD1B	0.490301
WNT3	0.490227
ZBTB4	0.490217
C14orf166B	0.489926
LOC730092	0.48969
RUNX2	0.489653
TMEM198	0.489083
SFTPD	0.488921
SPON2	0.488603
NEK11	0.488592
DHRS12	0.488395
C2CD3	0.488178
C8orf31	0.488032
FFAR3	0.487761
GCH1	0.487578
GSC2	0.487435
UBE2U	0.487423
S100A9	0.487419
ATP6V0E1	0.487364
CASP4	0.48732
KCNE4	0.487237
ST6GALNAC4	0.487184
PLA2G2E	0.486851
NFE2L1	0.486509
SLC1A7	0.486496
APLP1	0.486383
H1-2	0.48633
XKR8	0.486297
RNU105B	0.486168
SLC5A5	0.486036
DRD4	0.485833
CD244	0.485566
POU2AF1	0.485332
ESR1	0.485326
SGCB	0.485277
KIF12	0.485274
GAL3ST1	0.485228
OR52B4	0.485115
RGNEF	0.485032
MYO1B	0.48475
TOMM7	0.484704
LMX1B	0.484634
MEIS3P1	0.484573
USP6	0.484269
TF	0.484099
CCDC130	0.483991
TNFSF4	0.483977
ARMH4	0.483938
IFNA8	0.483932
MTTP	0.483809
FLJ20444	0.483723
JMJD4	0.483636
KIAA1109	0.483604
ZNF23	0.483558
LOC375190	0.48355
PLPP1	0.483219
CHODL	0.482984
CHIC2	0.482898
ARSB	0.482799
LRRC52	0.482676
EFEMP1	0.482306
KATNAL1	0.482258
SCGB2A2	0.482215
MMP17	0.482159
NTRK3	0.481976
NEU4	0.481742
INSYN1	0.481434
KREMEN1	0.481427
PIPOX	0.481004
PGAP6	0.480769
PAX6	0.480669
IL12B	0.480331
RNF112	0.480196
UPP1	0.480107
LAMA2	0.480011
PRLH	0.479947
SPTBN1	0.479636
MAN1B1	0.479327
BRF2	0.47915
C17orf88	0.479067
WNT9B	0.478867
WNT5B	0.478629
C3orf36	0.478577
ADAT3	0.478377
NAGLU	0.478163
SMIM29	0.477703
JMJD2C	0.477646
PPP1R3D	0.477635
USP9Y	0.477522
CD93	0.47738
TUBA8	0.477239
PRDX4	0.477226
C4B	0.47717
MXRA8	0.476821
SLC13A4	0.476755
P2RY1	0.476558
AHNAK	0.476462
RNF135	0.476452
CATSPER2	0.47631
CYB5R3	0.47614
SERPINE2	0.476094
C12orf75	0.475946
KLF7	0.475926
C14orf177	0.47585
LHFPL4	0.47566
VPREB1	0.475517
LDHAL6B	0.475477
TBC1D8	0.475167
OR10V1	0.475003
KHDC1	0.47496
THRA	0.474802
ORAI2	0.474739
BTN2A1	0.474387
NLRX1	0.47435
CHDH	0.474198
NPHS2	0.474174
PLEKHA8	0.474103
OSBPL2	0.47402
LMF1	0.473981
FAM181A	0.473963
MAZ	0.47349
TM9SF1	0.473296
TNKS1BP1	0.473184
MEGF9	0.47307
ARHGAP22	0.47306
RALGPS2	0.473002
VIPR1	0.472948
GPR83	0.472937
ACSL1	0.472573
CNPY2	0.472543
PLEKHO2	0.472488
UNQ3104	0.472482
OR6N2	0.472474
MBP	0.47241
PLA1A	0.472284
GLRA1	0.472185
EFS	0.472184
SLC6A4	0.47168
COX7B2	0.471666
TMEM14A	0.471496
LRRC2	0.47137
STBD1	0.471134
KIF26A	0.471014
IGSF8	0.470911
INPP5D	0.470895
ARHGAP30	0.470719
PLEK	0.47055
PXDNL	0.470478
ZP4	0.470279
MAGI1	0.470202
THORLNC	0.470064
EGFL8	0.470049
SKIL	0.469855
LCE2A	0.46965
LEPROT	0.469646
GJB5	0.469624
TUB	0.46952
SLC27A3	0.469171
GPC6	0.469121
UBXN8	0.468908
CDC20B	0.468488
PSG7	0.468439
ZFP90	0.468239
CAB39L	0.468126
KRT15	0.46806
POMC	0.467982
CXorf58	0.467942
FLJ16124	0.467816
SSC5D	0.467762
DOK1	0.467746
SLC17A9	0.46773
MT1X	0.467689
CHRNB1	0.467488
LRRC16A	0.46735
CSGALNACT1	0.467251
C7orf41	0.467211
NET1	0.46713
AMHR2	0.467031
GALNS	0.467
CRELD1	0.466964
CHSY3	0.46695
NKX6-1	0.466775
CCDC69	0.466595
H4C8	0.466461
PRSSL1	0.466369
IQCG	0.466367
NCR1	0.466268
FGL2	0.466092
RADIL	0.466015
MICALL2	0.46601
EMR1	0.465953
EVA1A	0.46556
PINLYP	0.465461
SH3TC2	0.46544
CD300E	0.465208
LNX2	0.465183
HPS6	0.464989
POLG2	0.464853
MTLN	0.464411
MDGA1	0.464399
C2CD2L	0.464081
ATXN3	0.464007
OR11A1	0.463649
ALG6	0.463639
GK	0.46331
UBE2D4	0.462994
ZNF341	0.462987
F2	0.462867
GGCX	0.462523
GUCY2C	0.46248
SLC22A13	0.462326
KLF4	0.462268
EHBP1L1	0.462186
NOTCH2	0.461839
ENTHD1	0.461769
ST8SIA5	0.461629
BCL2L10	0.46153
SLC48A1	0.461498
METTL4	0.461436
SLC39A11	0.461325
SLC44A2	0.461294
KLHDC8B	0.461171
SYN3	0.461167
HTR3D	0.461133
NXF3	0.460784
PCK2	0.460767
SLC36A3	0.460706
KEAP1	0.460497
NIPSNAP3A	0.460493
IGSF1	0.460232
CRY2	0.460179
CRLF3	0.459972
LOC147804	0.459931
ZXDC	0.459888
PGCP	0.459803
GUK1	0.459776
CHPF	0.459769
EMP3	0.459616
AQP10	0.459338
TLR9	0.459195
ANGPTL1	0.459119
CHRDL2	0.459106
SLC9A8	0.458873
ARL2BP	0.458713
P4HTM	0.458481
KCNA6	0.458437
FAM124B	0.458375
THAP9	0.458344
PLXNB3	0.458307
MPZL1	0.458112
C10orf88	0.458014
IL22RA1	0.457984
PON3	0.457762
NAGPA	0.457727
IPO13	0.457697
LRRC29	0.457439
PHLDB3	0.457334
RHBDF1	0.457142
PAX7	0.457136
PTAFR	0.457079
KLK8	0.456915
CHCHD10	0.456761
FTH1	0.456722
PIF1	0.456689
HLCS	0.45646
WBP2NL	0.456345
PLXND1	0.456147
FLJ32682	0.456134
ATP6V1H	0.455955
PAFAH2	0.455953
TRIM32	0.455894
CPT2	0.455835
PPP1R1C	0.455665
ZNF563	0.455509
SERPINE1	0.455467
IFNAR1	0.455373
ARFRP1	0.455337
TUSC1	0.455322
MLYCD	0.455312
CYP2R1	0.45523
OR5A2	0.454981
NOX5	0.454906
TM4SF20	0.454892
CAT	0.454634
GPR152	0.454616
ZXDA	0.454293
LRRC37A2	0.454153
LOC653240	0.454066
[truncated: 21,897 more rows]
