# Supplementary material for: Analysis of Hub Genes Involved in Distinction Between Aged and Fetal Bone Marrow Mesenchymal Stem Cells by Robust Rank Aggregation and Multiple Functional Annotation Methods
Source: Front Genet. 2020 Dec 14;11:573877. doi: 10.3389/fgene.2020.573877 (PMC7793715; doi:10.3389/fgene.2020.573877)
Supplement: Supplementary Table 4 — Correlation coefficient and P-values for the correlation between genes in sub-network and hub genes. [file Table_4.XLSX]

## Sheet: all_cor
gene1	gene2	gene2Type	cor	pvalue
MYC	MYC	protein_coding	1	0
MYC	KIF20A	protein_coding	0.456	0.11764
MYC	SATB2	protein_coding	-0.622	0.0231349
MYC	KRT8	protein_coding	0.19	0.5335
MYC	SFRP4	protein_coding	-0.503	0.0795151
MYC	RGS2	protein_coding	0.37	0.212691
MYC	NOTCH3	protein_coding	-0.678	0.0109117
MYC	ITGA1	protein_coding	-0.609	0.0271364
MYC	CDC20	protein_coding	0.541	0.0565001
MYC	UBE2C	protein_coding	0.327	0.275253
MYC	ADCY9	protein_coding	-0.841	0.000319289
MYC	AURKB	protein_coding	0.197	0.51987
MYC	NEK2	protein_coding	0.115	0.708318
MYC	PTTG1	protein_coding	0.558	0.0474192
MYC	IGF2BP3	protein_coding	0.707	0.00685052
MYC	CDK6	protein_coding	0.698	0.00803401
MYC	TMEM97	protein_coding	0.514	0.0720477
MYC	CENPF	protein_coding	0.471	0.104618
MYC	PMAIP1	protein_coding	0.793	0.00122525
MYC	MMP1	protein_coding	0.707	0.00689885
MYC	RRM2	protein_coding	0.393	0.183446
MYC	PEG10	protein_coding	0.601	0.0296798
MYC	CD24	protein_coding	0.71	0.00652968
MYC	MME	protein_coding	0.137	0.655819
MYC	ANGPTL4	protein_coding	-0.153	0.617128
MYC	TXNIP	protein_coding	-0.765	0.00231012
MYC	DSG2	protein_coding	0.632	0.0205833
gene1	gene2	gene2Type	cor	pvalue
KIF20A	KIF20A	protein_coding	1	0
KIF20A	MYC	protein_coding	0.456	0.11764
KIF20A	HLA-DRA	protein_coding	-0.22	0.470126
KIF20A	HLA-DPA1	protein_coding	-0.608	0.0274721
KIF20A	HLA-DMA	protein_coding	-0.369	0.214156
KIF20A	CENPF	protein_coding	0.977	1.05e-08
KIF20A	NUSAP1	protein_coding	0.933	3.2e-06
KIF20A	CKS2	protein_coding	0.922	7.49e-06
KIF20A	DLGAP5	protein_coding	0.932	3.61e-06
KIF20A	UHRF1	protein_coding	0.933	3.24e-06
KIF20A	PLK2	protein_coding	-0.028	0.928888
KIF20A	RRM2	protein_coding	0.571	0.041351
KIF20A	STMN1	protein_coding	0.219	0.471363
KIF20A	CDC20	protein_coding	0.954	4.17e-07
KIF20A	UBE2C	protein_coding	0.862	0.000151915
KIF20A	AURKB	protein_coding	0.621	0.0235475
KIF20A	NEK2	protein_coding	0.488	0.0906691
KIF20A	PTTG1	protein_coding	0.962	1.55e-07
gene1	gene2	gene2Type	cor	pvalue
HLA-DRA	HLA-DPA1	protein_coding	0.493	0.0869672
HLA-DRA	HLA-DRA	protein_coding	1	0
HLA-DRA	KIF20A	protein_coding	-0.22	0.470126
HLA-DRA	CD74	protein_coding	0.816	0.000673683
HLA-DRA	HLA-DMA	protein_coding	0.771	0.00203612
HLA-DRA	GBP2	protein_coding	0.577	0.0387918
HLA-DRA	CA2	protein_coding	0.297	0.324288
HLA-DRA	CTSC	protein_coding	-0.137	0.654752
HLA-DRA	IFI30	protein_coding	0.584	0.0360312
HLA-DRA	CD4	protein_coding	0.271	0.370764
HLA-DRA	DNM1	protein_coding	-0.13	0.672196
HLA-DRA	MR1	protein_coding	0.628	0.0215353
gene1	gene2	gene2Type	cor	pvalue
HLA-DPA1	HLA-DPA1	protein_coding	1	0
HLA-DPA1	HLA-DRA	protein_coding	0.493	0.0869672
HLA-DPA1	KIF20A	protein_coding	-0.608	0.0274721
HLA-DPA1	CD74	protein_coding	0.734	0.00430583
HLA-DPA1	HLA-DMA	protein_coding	0.781	0.00161003
HLA-DPA1	GBP2	protein_coding	0.791	0.00128238
HLA-DPA1	CA2	protein_coding	0.484	0.09338
HLA-DPA1	CTSC	protein_coding	-0.113	0.712295
HLA-DPA1	IFI30	protein_coding	0.825	0.0005144
HLA-DPA1	CD4	protein_coding	0.787	0.00142576
HLA-DPA1	DNM1	protein_coding	-0.002	0.99444
HLA-DPA1	MR1	protein_coding	0.935	2.85e-06
