# Supplementary material for: Analysis of Hub Genes Involved in Distinction Between Aged and Fetal Bone Marrow Mesenchymal Stem Cells by Robust Rank Aggregation and Multiple Functional Annotation Methods
Source: Front Genet. 2020 Dec 14;11:573877. doi: 10.3389/fgene.2020.573877 (PMC7793715; doi:10.3389/fgene.2020.573877)
Supplement: Supplementary Table 5 — Coefficient of variation for all the genes included in the correlation analysis. [file Table_5.XLSX]

## Sheet: MYC_biotype
id	GSM1669506	GSM1669507	GSM1669508	GSM1669509	GSM1669510	GSM1669511	GSM2561499	GSM2561502	GSM2561504	GSM2561513	GSM2561514	GSM2561515	GSM2561516	C.V
MYC|protein_coding	11.1933	10.6635	10.7842	10.2007	9.21527	9.5039	8.97418	10.8211	10.8033	10.4698	10.9259	12.1486	11.3204	0.0839507
KIF20A|protein_coding	7.66332	7.53432	7.55587	5.38766	4.63596	4.87101	10.0227	6.77247	9.19767	9.2439	7.53031	9.1899	9.84031	0.240057
SATB2|protein_coding	8.75041	9.0414	9.05129	9.97241	9.91152	10.4614	9.13257	8.33749	5.77115	8.1442	8.72942	6.99466	6.27876	0.165983
KRT8|protein_coding	9.70173	9.97163	10.428	9.89095	10.115	10.407	5.36614	6.37904	9.66552	6.43665	6.06165	9.32732	9.91564	0.217265
SFRP4|protein_coding	9.01392	7.44782	6.3109	12.1534	12.343	11.9614	5.76685	9.23057	5.77969	7.30429	5.78489	5.4228	4.64719	0.346323
RGS2|protein_coding	9.57628	8.46495	8.56035	5.46077	4.61316	5.25436	5.11916	5.28962	5.00427	5.94536	6.03159	5.52251	5.32056	0.259796
NOTCH3|protein_coding	8.76076	8.6042	9.45434	10.7805	10.119	11.1611	10.4853	9.59806	8.8059	10.4411	10.7388	8.66854	8.68436	0.0975036
ITGA1|protein_coding	7.05612	8.08208	8.19608	9.08998	8.54597	9.26559	6.73861	7.23602	6.88207	6.87738	6.89587	5.20505	5.02899	0.178552
CDC20|protein_coding	8.3515	7.30377	7.34293	3.17869	3.41723	3.60285	10.5195	8.46312	10.5973	11.1026	9.19767	11.0149	11.7427	0.374976
UBE2C|protein_coding	10.2334	9.5251	9.6363	8.40452	8.6585	8.74471	10.6595	8.79784	10.5753	10.879	8.50768	10.5605	11.3105	0.105543
ADCY9|protein_coding	7.11504	7.17208	7.31111	8.30307	8.46339	8.5678	8.79269	8.21037	7.89229	7.75323	7.58656	6.41058	6.11354	0.10736
AURKB|protein_coding	8.03554	8.29822	8.54146	6.73229	7.19252	7.48484	8.36825	6.7154	8.04215	8.38512	6.23581	8.32779	9.24876	0.111922
NEK2|protein_coding	8.30688	8.14004	8.36736	6.50957	6.75633	7.56336	8.07524	6.0776	8.00493	7.8158	5.64308	7.80148	8.48893	0.125112
PTTG1|protein_coding	10.3305	9.75387	9.47295	6.8841	7.24188	7.18241	11.0576	9.2371	11.0066	11.6966	10.4486	11.909	12.4574	0.186841
IGF2BP3|protein_coding	8.17444	8.667	9.15277	3.64051	3.63094	3.75505	7.32032	8.39873	10.794	9.65567	9.90886	10.734	10.4861	0.334344
CDK6|protein_coding	8.885	8.93158	9.42245	7.79533	7.62793	8.1566	8.87262	10.7975	10.074	8.76035	9.02647	10.4387	10.6797	0.113793
TMEM97|protein_coding	10.5229	9.72148	9.69796	7.4638	8.07801	7.74395	9.38203	9.04029	9.99456	8.21037	8.37744	9.5628	9.91765	0.107557
CENPF|protein_coding	6.97103	6.94478	6.969	4.95761	4.85137	5.12245	8.51385	6.94068	8.58521	8.11309	6.44213	8.35652	8.94068	0.201487
PMAIP1|protein_coding	9.43162	9.15104	8.50157	3.85923	3.41736	4.56375	5.66476	6.91555	9.4666	9.22978	8.06992	10.1483	9.61116	0.316486
MMP1|protein_coding	9.73314	11.0501	10.944	6.03582	6.32599	7.53638	4.94999	6.25588	6.50735	11.2025	11.9011	11.7398	12.0563	0.300816
RRM2|protein_coding	10.1496	9.8008	9.99532	4.33738	5.0322	5.05418	7.29093	6.26328	7.25483	6.74324	5.47667	6.78097	7.59403	0.274061
PEG10|protein_coding	10.016	9.73696	9.06157	6.37695	6.38748	6.41671	6.21768	7.89315	6.73949	6.66976	5.9681	8.42221	8.4375	0.189009
CD24|protein_coding	8.87198	7.20953	6.35433	6.93893	3.89772	3.82738	7.87259	9.04262	9.00488	9.20963	7.24575	10.6302	11.615	0.293272
MME|protein_coding	12.4144	12.5556	12.3757	9.05974	10.482	10.1455	6.02683	6.10879	7.52366	9.11968	7.28609	9.03902	8.44645	0.242787
ANGPTL4|protein_coding	8.10138	9.3237	9.07643	11.3469	11.1277	11.2554	10.1894	9.47243	7.24737	12.5835	12.7584	11.0494	11.429	0.159739
TXNIP|protein_coding	9.7873	10.4	11.5993	12.8407	13.1839	12.9178	11.427	11.8236	10.336	9.93669	10.254	8.69258	8.3508	0.143206
DSG2|protein_coding	7.70072	6.70595	5.97197	5.49816	5.4452	5.56414	5.67942	5.90379	8.2015	5.53696	5.35721	7.45433	8.58568	0.180173
HLA-DRA|protein_coding	10.3686	9.08474	4.54666	9.03087	9.82623	9.73026	9.05266	7.91686	7.22813	10.7824	11.2483	7.25439	7.67355	0.207275
HLA-DPA1|protein_coding	9.72474	8.87461	8.9531	10.6941	11.2412	10.4962	8.92287	8.46429	5.4855	10.5649	10.9139	4.22427	5.08763	0.269647
HLA-DMA|protein_coding	9.07286	8.40948	7.70109	9.79633	10.2379	10.2166	9.7152	7.57667	7.31231	10.9032	11.5975	7.43501	7.7619	0.16059
NUSAP1|protein_coding	9.37044	8.86044	8.83564	5.19952	5.7938	4.91115	9.59555	7.61733	9.76837	9.24611	7.44911	9.39862	9.79626	0.219041
CKS2|protein_coding	8.9709	8.50818	9.06726	7.4224	7.70371	6.91508	11.0626	10.1094	11.5373	11.0593	9.73324	11.3982	11.9116	0.175185
DLGAP5|protein_coding	8.36475	8.05133	8.17183	3.46482	4.25093	3.58956	9.28341	7.19614	9.33909	8.68509	6.86852	8.53502	9.16408	0.294235
UHRF1|protein_coding	6.55557	7.02078	7.36928	4.63664	4.51964	4.985	9.83646	8.72601	10.1882	10.1902	8.63676	10.3631	10.5928	0.285501
PLK2|protein_coding	10.2884	9.04862	9.27792	8.64589	8.52154	8.22275	6.86486	7.30549	9.77284	6.51109	7.74439	9.85741	9.10301	0.137638
STMN1|protein_coding	10.8671	11.265	11.2111	9.38111	9.30113	9.43584	9.60048	8.30015	9.62044	9.07966	7.90145	10.0133	10.5951	0.106502
CD74|protein_coding	11.0633	10.0045	6.4876	10.3406	10.4818	10.2573	8.73452	6.93896	5.36138	10.683	11.4017	7.37822	7.18693	0.226281
GBP2|protein_coding	8.09482	8.58667	8.00228	9.54036	9.69448	9.53606	9.82161	8.05058	6.43458	9.02539	10.1331	7.82038	7.0404	0.132711
CA2|protein_coding	4.07824	4.74039	5.52453	5.59994	5.65129	6.61912	5.2884	4.71263	4.57389	9.86343	5.45747	4.39906	4.86607	0.268413
CTSC|protein_coding	10.958	10.8924	10.4984	8.76609	9.48204	9.26073	6.80677	7.25628	9.71165	9.1899	9.27601	9.43596	10.0936	0.131715
IFI30|protein_coding	8.33694	6.42472	7.33058	8.99531	10.2219	10.0812	8.77327	6.44775	5.76019	9.66586	9.74435	6.52418	5.27765	0.219539
CD4|protein_coding	6.46579	6.19597	7.21298	8.85704	9.54787	9.66421	5.78454	5.62285	4.53255	5.24153	7.58037	4.60028	4.48022	0.279848
DNM1|protein_coding	9.20593	9.31884	8.94573	7.5686	8.15473	8.22609	4.07944	2.80852	5.61294	6.40943	4.35063	7.99316	7.02801	0.305823
MR1|protein_coding	7.83103	8.10709	6.67179	9.43387	9.44204	9.09947	9.16542	8.52876	5.71891	8.84009	9.70257	5.15725	5.12022	0.212389
